# Supplementary material for: Understanding the public voices and researchers speaking into the 5G narrative
Source: Front Public Health. 2024 Jan 12;11:1339513. doi: 10.3389/fpubh.2023.1339513 (PMC10820716; doi:10.3389/fpubh.2023.1339513)
Supplement: Supplementary file 1 [file Data_Sheet_1.XLSX]

## Sheet: Key
Paper id	Represents the unique id for a scientific publication in the ORSAA Database of EMF Bioeffects: https://www.orsaa.org/orsaa-database.html
	Publication that is referenced in Table 1.0 of main manuscript
Effect	Any effects found in any of the dependent variables including effects found but not reported in the abstract/conculsions by the authors
No effect	No significant effects found in any of the dependent variables
Uncertain effect	One or more borderline or ambiguous effects found
NESS	Non-experimental paper

## Sheet: Belpoggi
Paper ID	Title	Authors	First Author	Outcomes	URL	Date	Abstract	Funding
533	Life-span exposure to sinusoidal-50 Hz magnetic field and acute low-dose γ radiation induce carcinogenic effects in Sprague-Dawley rats	Soffritti M, Tibaldi E, Padovani M, Hoel DG, Giuliani L, Bua L, Lauriola M, Falcioni L, Manservigi M, Manservisi F, Panzacchi S, Belpoggi F.	Soffritti M	Effect	http://www.emf-portal.de/viewer.php?l=e&aid=28884	2016-04-01	Aim: The carcinogenic effects of prenatal and postnatal exposure of rats to a 50 Hz magnetic field in combination with gamma radiation should be investigated in a life-span study. Background: The present study is part of a large EMF animal test project, which has already been described by Soffritti et al. 2010.A total of 1658 pregnant rats was divided into 3 groups (remark EMF-Portal: number of r…	Ramazzini Institute; Regional Agency for Prevention and the Environment Emilia-Romagna Region; UK Children With Cancer; Bologna Cassa di Risparmio Foundation; National Institute for Insurance Against Injuries at Work (INAIL, ex ISPESL); Foundation Del Monte of Bologna and Ravenna; and Municipality of Bologna.
3506	Report of final results regarding brain and heart tumors in Sprague-Dawley rats exposed from prenatal life until natural death to mobile phone radiofrequency field representative of a 1.8 GHz GSM base station environmental emission	Falcioni L, Bua L, Tibaldi E, Lauriola M, De Angelis L, Gnudi F, Mandrioli D, Manservigi M, Manservisi F, Manzoli I, Menghetti I, Montella R, Panzacchi S, Sgargi D, Strollo V, Vornoli A, Belpoggi F.	Falcioni	Effect	https://www.sciencedirect.com/science/article/pii/S0013935118300367?via%3Dihub	2018-08-01	BACKGROUND: In 2011, IARC classified radiofrequency radiation (RFR) as possible human carcinogen (Group 2B). According to IARC, animals studies, as well as epidemiological ones, showed limited evidence of carcinogenicity. In 2016, the NTP published the first results of its long-term bioassays on near field RFR, reporting increased incidence of malignant glial tumors of the brain and heart Schwann…	Ramazzini Institute, Bologna, Italy; Regional Agency for Prevention and the Environment (ARPA), Emilia-Romagna Region, Italy; Children With Cancer, UK; Fondazione Cassa di Risparmio, Bologna, Italy; National Institute for Insurance Against Injuries at Work (INAIL, ex ISPESL), Italy; Protezione Elaborazioni Industriali (P.E.I.), Bologna, Italy; Fondazione del Monte di Bologna e Ravenna, Bologna, I…
1056	The Contribution of In Vivo Mammalian Studies to the Knowledge of Adverse Effects of Radiofrequency Radiation on Human Health	Vornoli A, Falcioni L, Mandrioli D, Bua L, Belpoggi F.	Vornoli	NESS - Review/Opinion	https://www.ncbi.nlm.nih.gov/pubmed/31547363	2019-09-12	Abstract_x000B__x000B_The proliferation of cellular antennas and other radiofrequency radiation (RFR) generating devices of the last decades has led to more and more concerns about the potential health effects from RFR exposure. Since the 2011 classification as a possible carcinogen by the International Agency for Research on Cancer (IARC), more experimental studies have been published that suppo…	This research received no external funding. Ramazzini Institute.
1300	Response to Cancerogenic effects of radiofrequency radiation: A statistical reappraisal	Belpoggi F, Falcioni L, Panzacchi S, Sgargi D, Mandrioli D.	Belpoggi	NESS - Letter	https://pubmed.ncbi.nlm.nih.gov/33775679/	2021-06-01	Letter to the Editor. Statistical appraisal_x000B__x000B_See also main treport paper ID: 3506	No Conflict of Interest stated. Funding not required.--Ramazzini Institute, Bologna, Italy.
4131	Health Impact of 5G	Belpoggi F.	Belpoggi	NESS - Review/Opinion	https://www.europarl.europa.eu/thinktank/en/document.html?reference=EPRS_STU%282021%29690012	2021-06-01	EPRS | European Parliamentary Research Service_x000B_Panel for the Future of Science and Technology_x000B__x000B_External author_x000B_This study has been written by Dr Fiorella Belpoggi, BSC, PhD, International Academy of Toxicologic Pathology Fellow (IATPF), Ramazzini Institute, Bologna (Italy), at the request of the Panel for the Future of Science and Technology (STOA) and managed by the Scien…	European Commission (EC, Brussels, Belgium)
			Effect	2
			No effect	0
			NESS	3
			Total	5
			First Author	2

## Sheet: Belyaev
Paper ID	Title	Authors	First Author	Outcomes	URL	Date	Abstract	Funding
3907	Switching of prophage lambda-genes in Escherichia coli by millimetre waves	Lukashevsky KV, Belyaev IY	Lukashevsky	Effect	https://www.emf-portal.org/en/article/9728	1990-01-01	No Abstract_x000B__x000B__x000B_Introduction: The processes of differentiation and development of living systems at different organisation levels are associated with the timed selective expression of their genetic material. This process may be disturbed by disease and the '-action of environmental factors [1-3]. It is important, thereðfore, to ascertain what particular stimuli are capable of swit…	Not Stated
3001	Chromosome DNA as a Target of Resonant Interaction Between Escherichia Coli Cells and Low Intensity Millimeter Waves	Belyaev IY, Alipov VD, Shcheglov VS.	Belyaev	Effect	https://www.emf-portal.org/en/article/2115	1992-01-01	Abstract_x000B__x000B_The method of anomalous viscosity time dependence (AVTD) was used to study the influence of nonthermal microwaves on the genome conformational state (GCS) of Escherichia coli cells. 20-Gy X-rayed cells were exposed to circularly polarized microwaves at seven frequencies of the 51.62 51.84 GHz band in which linearly polarized electromagnetic radiation (EMR) resonantly inhibit…	Not Stated
3642	Existence of selection rules on helicity during discrete transitions of the genome conformational state of E. coli cells exposed to low-level millimetre radiation	Belyaev IY, Shcheglov VS, Alipov Ye D.	Belyaev	Effect	https://www.sciencedirect.com/science/article/abs/pii/030245989287015M	1992-01-01	Abstract_x000B__x000B_To study the influence of polarized electromagnetic radiation (EMR) on the genome conformational state of Escherichia coli cells exposed to X-rays, the method of anomalous viscosity time dependence (AVTD) was applied. The influence of low level radiation (10 200 W/cm2) was studied within the ranges 41.25 41.50 GHz and 51.62 51.84 GHz, within which microwaves produce a resona…	Not Stated
3959	Selection Rules on Helicity during Discrete Transitions of the Genome Conformational State in Intact and X-Rayed Cells of E.Coli in Millimeter Range of Electromagnetic Field	Belyaev IY, Shcheglov VS, Alipov YD.	Belyaev	Effect	https://link.springer.com/chapter/10.1007/978-1-4615-9837-4_10	1992-01-01	Abstract_x000B__x000B_The method of viscosity anomalous time dependence (VATD) was applied to study the influence of extremely high frequency (EHF) electromagnetic radiation (EMR) on the genome conformational state (GCS) of E. coli cells. The cells were exposed to EMR at resonant frequencies of the two earlier discovered frequency bands (41.25-41.50 GHz and 51.62-51.84 GHz) in which non-thermal m…	Not Stated
4065	Some biophysical aspects of the genetic effect of low-intensity millimeter waves	Belyaev IY.	Belyaev	NESS - Review/Opinion	https://www.emf-portal.org/en/article/44148	1992-01-01	No Abstract_x000B__x000B_<Excerpt>_x000B__x000B_Considering the genetic effect of physical and chemical agents, two main groups of effects can be picked out. The first group includes the main mutagenic effects, resulting in heritable changes in the genetic material (genome, chromosomes,_x000B_genes). The second group consists of epigenetic effects of the agents, i.e. effects on the interaction of…	Not Stated
3905	Resonance Effect of Microwaves on the Genome Conformational State of E. coli Cells	Belyaev IYa, Alipobv YeD, Matronchik AYu.	Belyaev	Effect	https://pubmed.ncbi.nlm.nih.gov/1388519	1992-07-01	Abstract_x000B__x000B_The effect of low intensity microwaves on the conformational state of the genome of X-irradiated E. coli cells was studied by the method of viscosity anomalous time dependencies. It has been established that within the ranges of 51.62-51.84 GHz and 41.25-41.50 GHz the frequency dependence of the observed effect has a resonance nature with a resonance half-width of the order …	Not Stated
3059	Evidence for dependence of resonant frequency of millimeter wave interaction with escherichia coli k12 cells on haploid genome length	Belyaev IY, Alipov YD, Polunin VA, Shcheglov VS.	Belyaev	Effect	https://www.emf-portal.org/en/article/2116	1993-01-01	Abstract_x000B__x000B_The method of anomalous viscosity time dependence (AVTD) was used to study the influence of millimetre electromagnetic radiation (EMR) on the genome conformational state (GCS) of Escherichiu coli K12 cells. Strain N99 of wild-type, lysogenic strains N99(A) and N99( , imm434bio10) were used. In the 41.28-41.37 GHz and 51.73-51.79 GHz ranges the resonance effect of low-intensi…	Not Stated
3937	Regularities of separate and combined effects of circularly polarized millimeter waves on E. coli cells at different phases of culture growth	Belyaev IY, Shcheglov VS, Alipov YD, Radko SP.	Belyaev	Effect	https://www.sciencedirect.com/science/article/pii/030245989386105A	1993-05-02	Abstract_x000B__x000B_The method of anomalous viscosity time dependence (AVTD) was used to study the separate and combined effects of circularly polarized electromagnetic radiation (EMR) on the genome conformational state of E. coli cells. The bacterial cells at different phases of culture growth were exposed separately to right-handed polarized (RP) and left-handed polarized (LP) EMR (100 W/cm2)…	Not Stated
3903	Resonance effect of low-intensity millimeter waves on the chromatin conformational state of rat thymocytes	Belyaev SYa, Kravchenko VG.	Belyaev	Effect	https://pubmed.ncbi.nlm.nih.gov/8060460/	1994-05-01	Abstract_x000B__x000B_The method of anomalous viscosity time dependencies (AVTD) was modified for the study of the changes in the chromatin conformational state (CCS) of rat thymocytes of the Wistar line. The response of the thymocytes of male rats to low-intensity millimeter waves (MMW) was examined. It was shown that MMW at power densities (PD) of 1 microW/cm2 produced a resonance effect on the…	Not Stated
3904	Systemic reaction of Escherichia coli cells to weak electromagnetic fields of extremely low frequency	Alipov YD, Belyaev IY, Aizenberg OA	Alipov	Effect	https://www.emf-portal.org/en/article/13757	1994-06-01	Abstract_x000B__x000B_The method of anomalous viscosity time dependence was used to study changes in the genome conformational state (GCS) of Escherichia coli K12 AB1157 cells after their exposure to electromagnetic fields (EMFs) with an amplitude of magnetic induction equal to 30 T in the frequency range 7 12 Hz. A resonance effect which had good reproducibility and disappeared 100 170 min after…	Not Stated
3060	Model of phase modulation of high-frequency oscillations of a nucleoid in the reaction of e. coli cells to weak constant and low-frequency magnetic fields_x000B_	Matronchik AY., Alipov YD. and Belyaev IY.	Matronchik	Effect	https://www.researchgate.net/profile/Igor_Belyaev/publication/14281625_A_model_of_phase_modulation_of_high_frequency_nucleoid_oscillations_in_reactions_of_E_coli_cells_to_weak_static_and_low-frequency_magnetic_fields/links/545378780cf26d5090a5045b/A-model-of-phase-modulation-of-high-frequency-nucleoid-oscillations-in-reactions-of-E-coli-cells-to-weak-static-and-low-frequency-magnetic-fields.pdf	1994-06-23	Abstract_x000B__x000B_The method of anomalous time dependencies of viscosity has been employed to explore the action of low-frequency and constant magnetic fields on the conformational state of the genome of the cells of œ. coli KI2 AS 1157. The presence of resonance effects of collinear constant and alternating magnetic fields has been established. A physical model of the impact on the cells of …	The work was supported by the Russian Government and the International Science Foundation and Foundation for Basic Research
3641	Cooperative Response of Escherichia Coli Cells to the Resonance Effect of Millimeter Waves at Super Low Intensity	Belyaev IY, Alipov YD, Shcheglov VS, Polunin VA, Aizenberg OA	Belyaev	Effect	https://www.emf-portal.org/en/article/8596	1994-12-01	Abstract_x000B__x000B_Cells of Escherichia coli K12 AB1157 were irradiated with millimetre waves (MMW) within the power density (PD) range of 10 20 to 104 W/cm2. MMW were applied for 0.5 70 min at 51.76 GHz or 41.32 GHz at which, as had been shown earlier, MMW resonantly changes the genome conformational state (GCS) of E. coli K12 AB1157 cells. The changes in the GCS were tested with the method o…	Not Stated
3900	Resonance Effect of MillimeterWaves in the Power Range From 10-19 to 3 10-3 W/cm2 on Escherichia coli Cells at Different Concentrations	Belyaev IY, Shcheglov VS, Alipov YD, Polunin VA.	Belyaev	Effect	https://pubmed.ncbi.nlm.nih.gov/8891190/	1996-01-01	Abstract_x000B__x000B_The effect of millimeter waves (MMWs) on the genome conformational state (GCS) of E. coli AB1157 cells was studied by the method of anomalous viscosity time dependencies (AVTD) in the frequency range of 51.64-51.85 GHz. The 51.755 GHz resonance frequency of the cell reaction to MMWs did not depend on power density (PD) in the range from 10-19 to 3 x 10-3 W/cm2. The half-widt…	International Science Foundation and the Russian Government and grant 95-04- 12038a from the Russian Foundation for Fundamental Research.
3901	Difference in Frequency Spectrum of Extremely-Low-Frequency Effects on the Genome Conformational State of A B I 157 and EMG2 E. coliCells	Alipov YD, Belyaev IY.	Alipov	Effect	https://pubmed.ncbi.nlm.nih.gov/8915547/	1996-01-01	Abstract_x000B__x000B_The effect of weak extremely-low-frequency (ELF) magnetic fields (sinusoidal, 30 microT amplitude) on the genome conformational state (GCS) of E. coli mutant and wild type cells was studied by using the method of anomalous viscosity time dependency (AVTD) in the 6-37 Hz frequency range. We confirmed the existence of three resonance frequencies of 8.9, 15.5, and 29.4 Hz when …	These studies were supported by grant J20100 from the International Science Foundation and Russian Government and grant 95-04-12038a from the Russian Foundation for Fundamental Research
3899	Power-dependent rearrangement in the spectrum of resonance effect of millimeter waves on the genome conformational state of escherzchu colz cells	Shcheglov VS, Belyaev IY, Alipov YD, Ushakov VL.	Shcheglov	Effect	https://www.tandfonline.com/doi/abs/10.3109/15368379709016174	1997-07-07	Abstract_x000B__x000B_The Escherichia coli cells K12 AB1157 from the stationary stage of growth were exposed to millimeter waves (MMW) at power densities (PD) from 10 8 W/cm2 to 3 ž 10 3 W/cm2. Frequency dependencies during exposure within the range of 51.655 51.688 GHz were studied for two cell concentrations (4 ž 107 and 4 ž 108 cells/ml). The changes in the genome conformational state (GCS) we…	These studies were supported in part by Grant 520100 from the Russian Foundation for Fundamental Research and the Russian Government and Grant 95-04- 12038 a from the International Science Foundation.
3004	Combined Effects of Circularly Polarized Microwaves and Ethidium Bromide on E. coli CELLS	Ushakov VL, Shcheglov VS, Belyaev IY, Harms-Ringdah M.	Ushakov	Effect	https://www.tandfonline.com/doi/abs/10.3109/15368379909022579?journalCode=iebm19	1999-01-01	Abstract_x000B__x000B_The significant difference in the effects of right- and left-handed polarized microwaves of millimeter range (MMW) on Escherichia coli cells and rat thymocytes has been shown previously. The helicity of DNA and supercoiling of DNA loops was suggested to cause the observed dependence of effects on polarization. It is known that DNA intercalators such as ethidium bromide (EtBr…	Swedish Council for Work Life Research, the Swedish Radiation Protection Institute, and the Russian Foundation for Fundamental Research.
3902	Cooperativity in E. coil cell response to resonance effect of weak extremely low frequency electromagnetic field	Belyaev IY, Alipov Ye.D, Matronchik AYu, Radko SP.	Belyaev	Effect	https://www.sciencedirect.com/science/article/abs/pii/030245989401763Q	2000-03-07	Abstract_x000B__x000B_The response of Escherichia coli cells to extremely low frequency electromagnetic fields (ELF EMFs) was investigated at a magnetic induction amplitude of 30 T. The influence of the EMF with a frequency of 9 Hz on the previously revealed resonance of the genome conformational state (GCS) has been evaluated. The resonance effect, which was measured by the method of anomalous v…	Not Stated
1144	Nonthermal Effects of Extremely High-Frequency Microwaves on Chromatin Conformation in Cells in vitro Dependence on Physical,Physiological, and Genetic Factors	Belyaev IY, Shcheglov VS, Alipov ED	Belyaev	Effect	http://www.avaate.org/IMG/pdf/IEEE_MTT_paper.pdf	2000-11-11	Abstract_x000B__x000B_There is a substantial number of studies showing biological effects of microwaves of extremely high-frequency range [i.e., millimetre waves (MMWs)] at nonthermal intensities, but poor reproducibility was reported in few replication studies. One possible explanation could be the dependence of the MMW effects on some parameters, which were not controlled in replications. We st…	Stockholm University, Stockholm, Sweden
2225	Cell-to-cell communication in response of E. coli cells at different phases of growth to low-intensity microwaves	Shcheglov VS, Alipov ED, Belyaev IY.	Shcheglov	Effect	https://www.ncbi.nlm.nih.gov/pubmed/12204338	2002-08-01	Abstract_x000B__x000B_Effects of millimeter waves (MMW) at the frequency of 51.755 GHz were studied in logarithmic and stationary E. coli cells at various cell densities. The changes in the genome conformational state (GCS) were analyzed by the method of anomalous viscosity time dependence (AVTD). Before lysis, the cells were adjusted to the cell density of 4x10(7) cells/ml and all AVTD measureme…	International Science Foundation and the Russian Foundation for Basic Research.
2215	Nonthermal GSM microwaves affect chromatin conformation in human lymphocytes similar to heat shock	Sarimov, R.; Malmgren, L.O.G.; Markova, E.; Persson, B.R.R.; Belyaev, I.Y.	Sarimov	Effect	https://www.emf-portal.org/en/article/13460	2004-09-01	Abstract_x000B__x000B_Here we investigated whether microwaves (MWs) of Global System for Mobile Communication (GSM) induce changes in chromatin conformation in human lymphocytes. Effects of MWs were studied at different frequencies in the range of 895-915 MHz in experiments with lymphocytes from seven healthy persons. Exposure was performed in transverse electromagnetic transmission line cell (TE…	Swedish Council for Working Life and Social Research (FAS) & Swedish Radiation Protection Authority (SSI)
1098	915 MHz microwaves and 50 Hz magnetic field affect chromatin conformation and 53BP1 foci in human lymphocytes from hypersensitive and healthy persons	Belyaev IY, Hillert L, Protopopova M, Tamm C, Malmgren LO, Persson BR, Selivanova G, Harms-Ringdahl M.	Belyaev	Effect	https://www.emf-portal.org/en/article/11713	2005-03-14	Abstract_x000B__x000B_We used exposure to microwaves from a global system for mobile communication (GSM) mobile phone (915 MHz, specific absorption rate (SAR) 37 mW/kg) and power frequency magnetic field (50 Hz, 15 muT peak value) to investigate the response of lymphocytes from healthy subjects and from persons reporting hypersensitivity to electromagnetic field (EMF). The hypersensitive and heal…	Not Stated
1101	Microwaves from GSM mobile telephones affect 53BP1 and gamma-H2AX foci in human lymphocytes from hypersensitive and healthy persons	Markova E, Hillert L, Malmgren L, Persson BR, Belyaev IY.	Markova	Effect	http://www.ncbi.nlm.nih.gov/pubmed/16140623	2005-09-01	Abstract_x000B__x000B_The data on biologic effects of nonthermal microwaves (MWs) from mobile telephones are diverse, and these effects are presently ignored by safety standards of the International Commission for Non-Ionizing Radiation Protection (ICNIRP). In the present study, we investigated effects of MWs of Global System for Mobile Communication (GSM) at different carrier frequencies on huma…	Swedish Council for Working Life and Social Research, the Swedish Radiation Protection Authority, the Russian Foundation for Basic Research.
3299	Non-thermal Biological Effects of Microwaves	Belyaev IY.	Belyaev	NESS - Review/Opinion	https://www.researchgate.net/publication/241202689_Non-thermal_Biological_Effects_of_Microwaves	2005-11-01	Abstract_x000B__x000B_The aim of this paper is to overview the diverse biological effects of non-thermal microwaves (NT MWs) and complex dependence of these effects on various physical and biological parameters. Besides dependencies on frequency and modulation, the available data suggest dependencies of the NT MW effects on intermittence and coherence time of exposure, polarization, static magnet…	This study was supported by the Slovak Research and Development Agency (APVV-15-0250); the Vedecka grantova agent£ra (VEGA) Grant Agency (2/0089/18) of the Slovak Republic, and the Structural Funds of EU (Protonbeam, ITMS: 26220220200).
743	Exposure of rat brain to 915 MHz GSM microwaves induces changes in gene expression but not double stranded DNA breaks or effects on chromatin conformation	Belyaev IY, Koch CB, Terenius O, Roxstr”m-Lindquist K, Malmgren LO, H Sommer W, Salford LG, Persson BR.	Belyaev	Effect	http://www.emf-portal.de/viewer.php?l=e&aid=13430	2006-05-27	Abstract_x000B__x000B_We investigated whether exposure of rat brain to microwaves (MWs) of global system for mobile communication (GSM) induces DNA breaks, changes in chromatin conformation and in gene expression. An exposure installation was used based on a test mobile phone employing a GSM signal at 915 MHz, all standard modulations included, output power level in pulses 2 W, specific absorptio…	The Swedish Council for Working Life and Social Research; Grant sponsor: The Swedish Authority for Radiation Protection
1100	Microwaves from UMTS/GSM mobile phones induce long-lasting inhibition of 53BP1/gamma-H2AX DNA repair foci in human lymphocytes	Belyaev IY, Markov… E, Hillert L, Malmgren LO, Persson BR.	Belyaev	Effect	https://www.emf-portal.org/en/article/16451	2008-10-06	Abstract_x000B__x000B_We have recently described frequency-dependent effects of mobile phone microwaves (MWs) of global system for mobile communication (GSM) on human lymphocytes from persons reporting hypersensitivity to electromagnetic fields and healthy persons. Contrary to GSM, universal global telecommunications system (UMTS) mobile phones emit wide-band MW signals. Hypothetically, UMTS MWs …	Swedish Council for Working Life and Social Research (FAS) & Animal Welfare Agency & Radiation Protection Authority (SSI), National Scholarship Program, Slovak Republic
3003	Mechanism for Combined Action of Microwaves and Static Magnetic Field: Slow Non Uniform Rotation of Charged Nucleoid	Matronchik AY, Belyaev IY.	Matronchik	NESS - Computational modelling	https://www.ncbi.nlm.nih.gov/pubmed/19037783	2009-07-07	Abstract_x000B__x000B_Recent data show that microwaves (MW) and extremely low-frequency (ELF) magnetic fields at low intensities affect conformation of nucleoids in bacterial E. coli cells and human lymphocytes. Experimental data suggest that magnitude of the effects of both MW and ELF depend on frequency and static magnetic field. We have previously proposed the physical model for the effects of…	Swedish Authority for Radiation Protection and the Russian Foundation for Basic Research supported these studies.
1192	Dependence of non-thermal biological effects of microwaves on physical and biological variables: implications for reproducibility and safety standards	Belyaev IY.	Belyaev	NESS - Review/Opinion	https://www.emf-portal.org/en/article/18892	2010-01-01	Abstract_x000B__x000B_Diverse biological responses, including adverse health effects, to non-thermal (NT) microwaves (MW) have been described by many research groups all over the world. The aim of this paper is to provide an overview of the complex dependence of these effects on various physical and biological parameters, which must be controlled in replication studies._x000B_Besides well-known d…	Swedish Work Environment Fund
1967	Microwaves from Mobile Phones Inhibit 53BP1 Focus Formation in Human Stem Cells More Strongly Than in Differentiated Cells: Possible Mechanistic Link to Cancer Risk _x000B__x000B_	Markova E, Malmgren L, Belyaev I.	Markova	Effect	https://www.emf-portal.org/en/article/17858	2010-03-01	Abstract_x000B__x000B_BACKGROUND: It is widely accepted that DNA double-strand breaks (DSBs) and their misrepair in stem cells are critical events in the multistage origination of various leukemias and tumors, including gliomas._x000B__x000B_OBJECTIVES: We studied whether microwaves from mobile telephones of the Global System for Mobile Communication (GSM) and the Universal Global Telecommunicati…	Swedish Council for Working Life and Social Research (FAS); Swedish Animal Welfare Agency; Swedish Radiation Protection Authority (SSI); National Scholarship Program, Slovak Republic; VEGA (Scientific Grant Agency), Slovakia
3992	Fifty hertz magnetic fields individually affect chromatin conformation in human lymphocytes: dependence on amplitude, temperature, and initial chromatin state	Sarimov R, Alipov ED, Belyaev IY.	Sarimov	Effect	https://pubmed.ncbi.nlm.nih.gov/21500233/	2011-10-01	Abstract_x000B__x000B_Effects of magnetic field (MF) at 50 Hz on chromatin conformation were studied by the method of anomalous viscosity time dependence (AVTD) in human lymphocytes from two healthy donors. MF within the peak amplitude range of 5-20 æT affected chromatin conformation. These MF effects differed significantly between studied donors, and depended on magnetic flux density and initial…	Swedish Radiation Protection Authority; Swedish Cancer Society; Svenska Elforsk, Sweden; Trygg-Hansa, Sweden; Civilingenjo ̈ rsFo ̈ rbundet, Sweden; National Scholarship Program of Slovak Republic
1018	EUROPAEM EMF Guideline 2016 for the prevention, diagnosis and treatment of EMF-related health _x000B_problems and illnesses	Belyaev I, Dean A, Eger H, Hubmann G, Jandrisovits R, Kern M, Kundi M, Moshammer H, Lercher P, Mller K, Oberfeld G, Ohnsorge P, Pelzmann P, Scheingraber C, Thill R.	Belyaev	NESS - Safety Guideline	https://www.ncbi.nlm.nih.gov/pubmed/27454111	2016-05-29	This guideline material addresses some important facts on EMF related health problems for consideration by Government regulators, health bodies and the medical community._x000B_ _x000B_Free Full Text Available	Not Stated
2921	Heart rate variability affected by radiofrequency electromagnetic field in adolescent students	Misek J, Belyaev I, Jakusova V, Tonhajzerova I, Barabas J, Jakus J.	Misek	Effect	https://www.ncbi.nlm.nih.gov/pubmed/29469164	2018-02-22	Abstract_x000B__x000B_This study examines the possible effect of radiofrequency (RF) electromagnetic fields (EMF) on the autonomic nervous system (ANS). The effect of RF EMF on ANS activity was studied by measuring heart rate variability (HRV) during ortho-clinostatic test (i.e., transition from lying to standing and back) in 46 healthy grammar school students. A 1788 MHz pulsed wave with intensi…	Research and Development Operational Program Slovak Research and Development Agency;
3147	Thermal and non-thermal health effects of low intensity non-ionizing radiation: An international perspective	Belpomme D, Hardell L, Belyaev I, Burgio E, Carpenter DO.	Belpomme	NESS - Review/Opinion	https://www.ncbi.nlm.nih.gov/pubmed/30025338	2018-07-06	Abstract_x000B__x000B_Exposure to low frequency and radiofrequency electromagnetic fields at low intensities poses a significant health hazard that has not been adequately addressed by national and international organizations such as the World Health Organization. There is strong evidence that excessive exposure to mobile phone-frequencies over long periods of time increases the risk of brain can…	Not Stated
2923	Nonthermal Biological Effects of Microwaves: Current Knowledge, Further Perspective, and Urgent Needs	Belyaev I	Belyaev	NESS - Review/Opinion	https://www.tandfonline.com/doi/abs/10.1080/15368370500381844?scroll=top&needAccess=true&journalCode=iebm20	2019-07-07	Abstract:_x000B_The aim of this article is to present an overview of diverse biological effects of nonthermal microwaves (NT MWs) and complex dependence of these effects on various physical and biological parameters. Besides well-known dependencies on frequency and modulation, the available data suggest dependencies of the NT MW effects on intermittence and coherence time of exposure, polarizatio…	Financial support from the Swedish Council for Working Life and Social Research, the Swedish Radiation Protection Authority, and the Russian Foundation for Basic Research is gratefully acknowledged.
4712	Main Regularities and Health Risks from Exposure to Non-Thermal Microwaves of Mobile Communication	Belyaev I.	Belyaev	NESS - Review/Opinion	https://ieeexplore.ieee.org/document/9002324	2019-10-23	Abstract: Conference Paper_x000B_Various responses to non-thermal microwaves (MW) from mobile communication including adverse health effects related to electrohypersensitivity, cancer risks, neurological effects, and reproductive impacts have been reported while some studies reported no such effects. This presentation provides an overview of the complex dependence of the MW effects on various phy…	This study was supported by the Slovak Research and Development Agency (APVV-15-0250) and the Grant Agency VEGA (2/0089/18) of the Slovak Republic.
3783	Microwaves from mobile phone induce reactive oxygen species but not DNA damage, preleukemic fusion genes and apoptosis in hematopoietic stem/progenitor cells	Durdik M, Kosik P, Markova E, Somsedikova A, Gajdosechova B, Nikitina E, Horvathova E, Kozics K, Davis D, Belyaev I.	Durdik	Effect	https://pubmed.ncbi.nlm.nih.gov/31700008/	2019-11-01	Abstract_x000B__x000B_Exposure to electromagnetic fields (EMF) has been associated with the increased risk of childhood leukemia, which arises from mutations induced within hematopoietic stem cells often through preleukemic fusion genes (PFG). In this study we investigated whether exposure to microwaves (MW) emitted by mobile phones could induce various biochemical markers of cellular damage incl…	Work was supported by the Structural Funds of EU (Protonbeam, ITMS: 26220220200), the Slovak Research and Development Agency (APVV 0669-10, APVV-15-0250); the Vedecká grantová agentúra (VEGA) Grant Agency (2/0147/17 and 2/0089/18) of the Slovak Republic and the Environmental Health Trust (USA)
3826	Effects of different mobile phone UMTS signals on DNA, apoptosis and oxidative stress in human lymphocytes	Gulati S, Kosik P, Durdik M, Skorvaga M, Jakl L, Markova E, Belyaev I.	Gulati	Effect	https://pubmed.ncbi.nlm.nih.gov/33254645/	2020-09-11	Abstract_x000B__x000B_Different scientific reports suggested link between exposure to radiofrequency radiation (RF) from mobile communications and induction of reactive oxygen species (ROS) and DNA damage while other studies have not found such a link. However, the available studies are not directly comparable because they were performed at different parameters of exposure, including carrier freq…	This study was supported by the Slovak Research and Development Agency (APVV-15-0250); the Vedecka grantova agentúra (VEGA) Grant Agency (2/0089/18) of the Slovak Republic, and the Structural Funds of EU (Protonbeam, ITMS: 26220220200).
4525	Static magnetic fields from earphones: Detailed measurements plus some open questions	Makinistian L, Zastko L, Tvaro n A, D¡as LE, Belyaev I.	Makinistian	NESS - Computational modelling	https://pubmed.ncbi.nlm.nih.gov/35870506/	2020-11-01	Abstract_x000B_Earphones (EP) are a worldwide, massively adopted product, assumed to be innocuous provided the recommendations on sound doses limits are followed. Nevertheless, sound is not the only physical stimulus that derives from EP use, since they include a built-in permanent magnet from which a static magnetic field (SMF) originates. We performed 2D maps of the SMF at several distances fro…	This study was funded by the Slovak Research and Development Agency. The Operational Programme Integrated Infrastructure for the project: Long-term strategic research of prevention, intervention and mechanisms of obesity and its comorbidities and co-financed by the European Regional Development Fund; and the Universidad Nacional de San Luis, Argentina,
4081	The Critical Importance of Molecular Biomarkers and Imaging in the Study of Electrohypersensitivity. A Scientific Consensus International Report	Belpomme D, Carlo G.L., Irigaray P,Carpenter D.O, Hardell L, Kundi M, Belyaev I, Havas M, Adlkofer F, Heuser G, Anthony B. Miller , Daniela Caccamo, Chiara De Luca, Lebrecht von Klitzing,Pall M L, Bandara P, Yael Stein, Cindy Sage, Morando Soffritti, Devra Davis , Joel M. Moskowitz, Mortazavi S. M. J. , Martha R. Herbert, Hanns Moshammer, Gerard Ledoigt, Robert Turner, Anthony Tweedale, Pilar Mu¤…	Belpomme	NESS - Review/Opinion	https://www.mdpi.com/1422-0067/22/14/7321	2021-07-01	Abstract_x000B__x000B_Clinical research aiming at objectively identifying and characterizing diseases via clinical observations and biological and radiological findings is a critical initial research step when establish- ing objective diagnostic criteria and treatments. Failure to first define such diagnostic criteria may lead research on pathogenesis and etiology to serious confounding biases an…	This research received no external funding. This research was funded by the European Cancer and Environment Research Institute (ECERI) grant number 0001092020.
4204	Mapping of static magnetic fields near the surface of mobile phones	Zastko L, Makinistian L, Tvaro n A, Ferreyra FL, Belyaev I.	Zastko	NESS - Measurement Study	https://pubmed.ncbi.nlm.nih.gov/34561477/	2021-09-24	Abstract_x000B__x000B_Whether the use of mobile phones (MP) represents a health hazard is still under debate. As part of the attempts to resolve this uncertainty, there has been an extensive characterization of the electromagnetic fields MP emit and receive. While the radiofrequencies (RF) have been studied exhaustively, the static magnetic fields (SMF) have received much less attention, regardle…	This study was funded by the Slovak Research and Development Agency. The Operational Programme Integrated Infrastructure for the project: Long-term strategic research of prevention, intervention and mechanisms of obesity and its comorbidities and co-financed by the European Regional Development Fund; and the Universidad Nacional de San Luis, Argentina,
4520	Scientific evidence invalidates health assumptions underlying the FCC and ICNIRP exposure limit determinations for radiofrequency radiation: implications for 5G	International Commission on the Biological Effects of Electromagnetic Fields (ICBE-EMF)_x000B_Igor Belyaev, Carl Blackman, Kent Chamberlin, Alvaro DeSalles, Suleyman Dasdag, Claudio Fern ndez, Lennart Hardell, Paul H‚roux, Elizabeth Kelley, Kavindra Kesari, Don Maisch, Erica Mallery-Blythe, Ronald L. Melnick, Anthony Miller, Joel M. Moskowitz, Wenjun Sun & Igor Yakymenko	ICBE-EMF	NESS - Review/Opinion	https://ehjournal.biomedcentral.com/articles/10.1186/s12940-022-00900-9	2022-10-18	Abstract_x000B_In the late-1990s, the FCC and ICNIRP adopted radiofrequency radiation (RFR) exposure limits to protect the public and workers from adverse effects of RFR. These limits were based on results from behavioral studies conducted in the 1980s involving 40 60-minute exposures in 5 monkeys and 8 rats, and then applying arbitrary safety factors to an apparent threshold specific absorption …	International Commission on the Biological Effects of Electromagnetic Fields (ICBE-EMF)
4609	Cell Phone Radiation Exposure Limits and Engineering Solutions	Heroux P, Belyaev I, Chamberlin K, Dasdag S, De Salles AAA, Rodriguez CEF, Hardell L, Kelley E, Kesari EK, Mallery-Blythe E, Melnick RL, Miller AB, Moskowitz JM and on behalf of the International Commission on the Biological Effects of Electromagnetic Fields (ICBE-EMF)	Heroux	NESS - Review/Opinion	https://www.mdpi.com/1660-4601/20/7/5398	2023-04-04	_x000B_Abstract: In the 1990s, the Institute of Electrical and Electronics Engineers (IEEE) restricted its risk assessment for human exposure to radiofrequency radiation (RFR) in seven ways: (1) Inappropriate focus on heat, ignoring sub-thermal effects. (2) Reliance on exposure experiments performed over very short times. (3) Overlooking time/amplitude characteristics of RFR signals. (4) Ignoring…	No External Funding
			Effect	28
			No effect	0
			NESS	13
			Total	41
			First Author	20

## Sheet: Bushberg
Paper ID	Title	Authors	First Author	Outcomes	URL	Date	Abstract	Funding
3683	IEEE Committee on Man and Radiation-COMAR Technical Information Statement: Health and Safety Issues Concerning Exposure of the General Public to Electromagnetic Energy From 5G Wireless Communications Network	Bushberg JT, Chou CK, Foster KR, Kavet R, Maxson DP, Tell RA, Ziskin MC.	Bushberg	NESS - Review/Opinion	https://pubmed.ncbi.nlm.nih.gov/32576739/	2020-06-22	Abstract_x000B_This COMAR Technical Information Statement (TIS) addresses health and safety issues concerning exposure of the general public to radiofrequency (RF) fields from 5G wireless communications networks, the expansion of which started on a large scale in 2018 to 2019. 5G technology can transmit much greater amounts of data at much higher speeds for a vastly expanded array of applications…	Prepared by the IEEE EMBS Committee on Man and Radiation (COMAR) with significant contributions from the following: Jerrold T. Bushberg, C-K Chou, Kenneth R. Foster, Robert Kavet, David P. Maxson, Richard A. Tell, and Marvin C. Ziskin. It was revised and approved by COMAR, the IEEE Engineering in Medicine and Biology Society's Committee on Man and Radiation. All of the authors named on this TIS a…
4953	IEEE Committee on Man And Radiation—COMAR Technical Information Statement Radiofrequency Safety and Utility Smart Meters. Health Physics. 2015 Mar 1;108(3):388-91.	Bushberg JT, Foster KR, Hatfield JB, Thansandote A, Tell RA.	Bushberg	NESS - Review/Opinion	https://pubmed.ncbi.nlm.nih.gov/25627954/	2015-03-01	Abstract This Technical Information Statement describes Smart Meter technology as used with modern electric power metering systems and focuses on the radio frequency (RF) emissions associated with their operation relative to human RF exposure limits. Smart Meters typically employ low power (-1 W or less) transmitters that wirelessly send electric energy usage data to the utility company several t…	It was revised and approved by COMAR, the IEEE Engineering in Medicine and Biology Society's Committee on Man and Radiation. It represents a consensus of COMAR, a committee that is composed of experts on health and safety issues related to electromagnetic fields, from power line through microwave frequency ranges
			NESS	2
			Total	2
			First Author	2

## Sheet: di Ciaula
Paper ID	Title	Authors	First Author	Outcomes	URL	Date	Abstract	Funding
2801	Towards 5G communication systems: Are there health implications?	Di Ciaula A.	Di Ciaula	NESS - Review/Opinion	https://www.ncbi.nlm.nih.gov/pubmed/29402696	2018-02-02	Abstract_x000B__x000B_The spread of radiofrequency electromagnetic fields (RF-EMF) is rising and health effects are still under investigation. RF-EMF promote oxidative stress, a condition involved in cancer onset, in several acute and chronic diseases and in vascular homeostasis. Although some evidences are still controversial, the WHO IARC classified RF-EMF as "possible carcinogenic to humans", …	Not Stated
4174	Thyroid Function: a Target for Endocrine Disruptors, Air Pollution, and Radiofrequencies	Di Ciaula A, Bonfrate L, Noviello M, Portincasa P.	Di Ciaula	NESS - Review/Opinion	https://pubmed.ncbi.nlm.nih.gov/34503436/	2021-09-08	Abstract_x000B__x000B_Thyroid diseases are progressively increasing, mainly in terms of congenital hypothyroidism, thyroiditis, and childhood thyrotoxicosis. A rapid increase in the incidence of thyroid cancer in children and adolescents has also been observed in the last decades, mirroring the incidence trend observed in adults. This epidemiologic tendency is paralleled by a progressive incremen…	None. The authors declare no conflict of interest, financial or otherwise.
			NESS	2
			Total	2
			First Author	2

## Sheet: Foster
Paper ID	Title	Authors	First Author	Outcomes	URL	Date	Abstract	Funding
1946	Heating and pain sensation produced in human skin by millimeter waves: comparison to a simple thermal model	Walters TJ, Blick DW, Johnson LR, Adair ER, Foster KR.	Walters	Effect	https://www.emf-portal.org/en/article/4287	2000-03-01	Abstract_x000B__x000B_Cutaneous thresholds for thermal pain were measured in 10 human subjects during 3-s exposures at 94 GHz continuous wave microwave energy at intensities up to approximately 1.8 W cm(-2). During each exposure, the temperature increase at the skin's surface was measured by infrared thermography. The mean (+/- s.e.m.) baseline temperature of the skin was 34.0+/-0.2 degrees C. Th…	Not Stated
115	Radiofrequency exposure from wireless LANs utilizing Wi-Fi technology	Foster KR.	Foster	NESS - Measurement study	https://www.ncbi.nlm.nih.gov/pubmed/17293700	2007-03-01	Abstract _x000B__x000B_This survey measured radiofrequency (RF) fields from wireless local area networks (WLANs) using Wi-Fi technology against a background of RF fields in the environment over the frequency range 75 MHz-3 GHz. A total of 356 measurements were conducted at 55 sites (including private residences, commercial spaces, health care and educational institutions, and other public spaces)…	Not Stated
3317	Response to Pall, Wi-Fi is an important threat to human health	Foster KR, Moulder JE.	Foster	NESS - Letter	https://www.ncbi.nlm.nih.gov/pubmed/30390567	2010-10-22	Commentary on M Pall paper. _x000B__x000B_Free Full Text Available_x000B__x000B__x000B_See Paper ID : 3000	Self funded
862	Thermal aspects of exposure to radiofrequency energy: Report of a workshop	Foster KR, Morrissey JJ.	Foster	NESS - Review/Opinion	http://www.ncbi.nlm.nih.gov/pubmed/21591896	2011-05-01	Abstract _x000B__x000B_This special issue contains papers presented at an international workshop entitled 'Thermal Aspects of Radio Frequency Exposure' convened in Gaithersburg, Maryland, USA on 11-12 January 2010, and co-sponsored by the Mobile Manufacturers Forum, the GSM Association, and the US Food and Drug Administration. The goals of the workshop were to (1) identify appropriate health endp…	No Conflict of Interest Stated
647	Radiofrequency energy exposure from the Trilliant smart meter	Foster KR, Tell RA	Foster	NESS - Review/Opinion	http://www.ncbi.nlm.nih.gov/pubmed/23799502	2013-08-01	This paper reviews radiofrequency (RF) field levels produced by electric utility meters equipped with RF transceivers (so-called Smart Meters), focusing on meters from one manufacturer (Trilliant, Redwood City, CA, USA, and Granby, QC, Canada). The RF transmission levels are summarised based on publicly available data submitted to the U.S. Federal Communications Commission supplemented by limited…	Electric Power Research Institute (EPRI) with technical support from Hydro One and Hydro One Brampton.
625	Wi-Fi and health: review of current status of research	Foster KR, Moulder JE.	Foster	NESS - Review/Opinion	http://www.ncbi.nlm.nih.gov/pubmed/24162060?dopt=Abstract	2013-12-01	Abstract_x000B__x000B_This review summarizes the current state of research on possible health effects of Wi-Fi (a commercial name for IEEE 802.11-compliant wireless networking). In response to public concerns about health effects of Wi-Fi and wireless networks and calls by government agencies for research on possible health and safety issues with the technology, a considerable amount of technolog…	Wi-Fi Alliance, Washington, DC, and Mobile Manufacturers Forum, Brussels, Belgium.
3616	Response to Children Absorb Higher Doses of Radio Frequency Electromagnetic Radiation From Mobile Phones Than Adults and Yes the Children Are More Exposed to Radiofrequency Energy From Mobile Telephones Than Adults	Foster KR, Chou CK.	Foster	NESS - Computational modelling	https://www.emf-portal.org/en/article/30454	2016-09-28	Abstract_x000B__x000B_This is a response to two critical comments on our 2014 paper in the IEEE Access. That paper reviewed numerical dosimetry/modeling studies on the exposure [in terms of specific absorption rate (SAR)] to the user of a mobile phone to radiofrequency energy, and possible differences in exposure to children versus adults. The main focus was on the peak spatial average SAR (psSAR…	No stated
159	On the averaging area for incident power density for human exposure limits at frequencies over 6 GHz_x000B_	Hashimoto Y, Hirata A, Morimoto R, Aonuma S, Laakso I, Jokela K, Foster K.	Hashimoto	NESS - Computational modelling	https://www.ncbi.nlm.nih.gov/pubmed/28176675	2017-02-08	Abstract _x000B__x000B_Incident power density is used as the dosimetric quantity to specify the restrictions on human exposure to electromagnetic fields at frequencies above 3 or 10 GHz in order to prevent excessive temperature elevation at the body surface. However, international standards and guidelines have different definitions for the size of the area over which the power density should be a…	Not Stated
2535	Thermal Modeling for the Next Generation of Radiofrequency Exposure Limits: Commentary	Foster KR, Ziskin MC, Balzano Q.	Foster	NESS - Computational modelling	https://www.ncbi.nlm.nih.gov/pubmed/28542010	2017-07-01	Abstract_x000B__x000B_This commentary evaluates two sets of guidelines for human exposure to radiofrequency (RF) energy, focusing on the frequency range above the "transition" frequency at 3-10 GHz where the guidelines change their basic restrictions from specific absorption rate to incident power density, through the end of the RF band at 300 GHz. The analysis is based on a simple thermal model …	Mobile Manufacturers Forum
3182	Tissue models for RF exposure evaluation at frequencies above 6 GHz	Ziskin MC, Alekseev SI, Foster KR, Balzano Q.	Ziskin	NESS - Computational modelling	https://www.ncbi.nlm.nih.gov/pubmed/29418010	2018-02-08	Abstract_x000B__x000B_Exposures to radiofrequency (RF) energy above 6 GHz are characterized by shallow energy penetration, typically limited to the skin, but the subsequent increase in skin temperature is largely determined by heat transport in subcutaneous layers. A detailed analysis of the energy reflection, absorption, and power density distribution requires a knowledge of the properties of th…	Mobile and Wireless Forum
3121	Modeling Tissue Heating From Exposure to Radiofrequency Energy and Relevance of Tissue Heating to Exposure Limits: Heating Factor	Foster KR, Ziskin MC, Balzano Q, Bit-Babik G.	Foster	NESS - Computational modelling	https://www.ncbi.nlm.nih.gov/pubmed/29957690	2018-08-01	Abstract_x000B__x000B_This review/commentary addresses recent thermal and electromagnetic modeling studies that use image-based anthropomorphic human models to establish the local absorption of radiofrequency energy and the resulting increase in temperature in the body. The frequency range of present interest is from 100 MHz through the transition frequency (where the basic restrictions in exposu…	Mobile and Wireless Forum
3936	Area-Averaged Transmitted Power Density at Skin Surface as Metric to Estimate Surface Temperature Elevation	Funahashi D, Hirata A, Kodera S , Foster KR	Funahashi	NESS - Computational modelling	https://ieeexplore.ieee.org/document/8550642	2018-11-28	Abstract_x000B__x000B_In the international guidelines/standards for human protection, the specific absorption rate (SAR) is used as a metric to prevent excessive surface temperature elevation at frequencies up to 3 or 10 GHz. Above that transition frequency, including the frequency region assigned to 5th generation wireless communication systems, an area-averaged incident power density on human b…	Ministry of Internal Affairs and Communication
3587	Comments on Neufeld and Kuster, "Systematic Derivation of Safety Limits for Time-varying 5G Radiofrequency Exposure Based on Analytical Models and Thermal Dose"	Foster KR.	Foster	NESS - Letter	https://www.ncbi.nlm.nih.gov/pubmed/31135642	2019-07-01	See ORSAA paper ID : 3588_x000B__x000B_In the summation: "The modeling approach of Neufeld and Kuster can be criticized on a number of accounts. However, two points should be mentioned. First, the short, high-fluence pulses modeled in their study (as short as 1 ms with a fluence in the range of tens of kJ m 2) are not emitted by 5G or IoT devices, or other battery-operated millimeter-wave equipme…	Not Stated. No Conflict of Interest Stated
2268	Confronting Risk of Bias in RF Bioeffects Research. Comments on Two Papers by Vijayalaxmi and Prihoda	Foster KR, Simko M, Verschaeve L	Foster	NESS - Letter	https://pubmed.ncbi.nlm.nih.gov/31393822/	2019-08-01	No Abstract - Comment_x000B__x000B_last paragraph "Vijayalaxmi and Prihoda did not explicitly triage studies in their earlier meta-analyses of genetic damage studies (1, 3, 4), but they and other investigators have so convincingly demonstrated the problem of poor study quality that this needs to be done in future reviews of this literature, both by individual scientists and by health agencies."_x…	Self funded
4077	Comments on Betzalel et al. "The human skin as a sub-THz receiver-does 5G pose a danger to it or not?" Environmental Research 163 (2018): 208-216	Foster KR, Ziskin MC, Balzano Q.	Foster	NESS - Letter	https://pubmed.ncbi.nlm.nih.gov/32303125/	2020-01-01	Abstract_x000B__x000B_Opening paragraph "Betzalel et al. (2018) ask does 5G pose a danger to it or not? . A full evaluation of their model would exceed the scope of a brief letter. For present purposes we accept the modeling results in that paper and comment on their lack of relevance to possible health effects of 5G communications signals. "_x000B__x000B_See ORSAA paper ID:2933 and 4076	Not Stated
3703	Comments on the Evaluation of the genotoxicity of cell phone radiofrequency radiation in male and female rats and mice following subchronic exposure by Smith-Roe at al.	Vijayalaxmi, Foster KR, Miyakoshi J, Verschaeve L	Vijayalaxmi	NESS - Letter	https://pubmed.ncbi.nlm.nih.gov/31883146/	2020-02-01	Comments on paper 3527_x000B__x000B_See paper ID: 3702	Not Stated. No Conflict of Interest Stated
3683	IEEE Committee on Man and Radiation-COMAR Technical Information Statement: Health and Safety Issues Concerning Exposure of the General Public to Electromagnetic Energy From 5G Wireless Communications Network	Bushberg JT, Chou CK, Foster KR, Kavet R, Maxson DP, Tell RA, Ziskin MC.	Bushberg	NESS - Review/Opinion	https://pubmed.ncbi.nlm.nih.gov/32576739/	2020-06-22	Abstract_x000B_This COMAR Technical Information Statement (TIS) addresses health and safety issues concerning exposure of the general public to radiofrequency (RF) fields from 5G wireless communications networks, the expansion of which started on a large scale in 2018 to 2019. 5G technology can transmit much greater amounts of data at much higher speeds for a vastly expanded array of applications…	Prepared by the IEEE EMBS Committee on Man and Radiation (COMAR) with significant contributions from the following: Jerrold T. Bushberg, C-K Chou, Kenneth R. Foster, Robert Kavet, David P. Maxson, Richard A. Tell, and Marvin C. Ziskin. It was revised and approved by COMAR, the IEEE Engineering in Medicine and Biology Society's Committee on Man and Radiation. All of the authors named on this TIS a…
702	Human exposure to radiofrequency energy above 6 GHz: review of computational dosimetry studies	Hirata A, Kodera S, Sasaki K, Gomez-Tames J, Laakso I, Wood A, Watanabe S, Foster KR.	Hirata	NESS - Review/Opinion	https://pubmed.ncbi.nlm.nih.gov/33761473/	2021-03-24	Abstract_x000B__x000B_International guidelines/standards for human protection from electromagnetic fields have been revised recently, especially for frequencies above 6 GHz where new wireless communication systems have been deployed. Above this frequency a new physical quantity "absorbed/epithelial power density" has been adopted as a dose metric. Then, the permissible level of external field str…	Not Stated
4391	Comments on Martin Pall, Millimeter (MM) wave and microwave frequency radiation produce deeply penetrating effects: the biology and the physics , Rev Environ Health, Published online May 26, 2021.	Foster KR, Balzano Q	Foster	NESS - Letter	https://pubmed.ncbi.nlm.nih.gov/?term=Foster+KR&cauthor_id=34271606	2021-07-16	A full analysis of the many factual errors, dubious claims and non sequiturs in this paper would be a big job. We comment on a few specific errors, and defer the longer discussion needed to address his biophysical theories. Errors include_x000B__x000B_See Paper ID:4089, 4090, 4379,3947,4392,4393 , 4394	KRF and QF have received minor research funding on an unrelated topic (thermal dosimetry) from an industry group, Mobile & Wireless Forum.
4357	Improving the Quality of Radiofrequency Bioeffects Research: The Need for a Carrot and a Stick	Vijayalaxmi, Foster KR.	Vijayalaxmi	NESS - Review/Opinion	https://pubmed.ncbi.nlm.nih.gov/34270779/	2021-10-01	Abstract_x000B__x000B_This commentary considers research needs for radiofrequency (RF) energy above 6 GHz, including in the "high band" of 5G New Radio (NR) communications systems that exists just beneath the mm-wave band (30-300 GHz). As of late 2020, approximately 100 RF bioeffects studies have been published involving exposures above 6 GHz, encompassing a wide range of exposure levels and freq…	Support funding from industry group (Mobile & Wireless Forum)
4397	Three Quarters of a Century of Research on RF Exposure Assessment and Dosimetry-What Have We Learned?	Foster KR, Ziskin MC, Balzano Q.	Foster	NESS - Review/Opinion	https://pubmed.ncbi.nlm.nih.gov/35206253/	2022-02-12	Abstract_x000B__x000B_This commentary, by three authors with an aggregate experience of more than a century in technology and health and safety studies concerning radiofrequency (RF) energy, asks what has been learned over the past 75 years of research on radiofrequency and health, focusing on technologies for exposure assessment and dosimetry. Research programs on health and safety of RF exposur…	This research has no external funding.
4616	A Letter to the Editor Regarding a Health Matters Article	Foster KR, Chou CK, and Croft RJ	Foster	NESS - Letter	https://ieeexplore.ieee.org/document/9724703	2022-03-02	Introduction : We address inaccuracies and misstatements in Lin s recent Health Matters column [1] concerning IEEE standard C95.1-2019 for electromagnetic field exposure [2] and the International Commission on Nonionizing Radiation Protection (ICNIRP) RF exposure guideline [3]. Lin states:...... "_x000B__x000B_Free Full Text Available (Open Access)_x000B__x000B_See paper ID:4389_x000B__x000B_	Not Stated
4613	The need for consensus guidelines to address the mixed legacy of genetic damage assessments for radiofrequency fields	Vijayalaxmi, Foster KR.	Vijayalaxmi	NESS - Review/Opinion	https://pubmed.ncbi.nlm.nih.gov/37036431/	2023-04-10	Abstract_x000B_Purpose: This review considers issues related to interpreting the mixed legacy of >300 papers published during the past three decades on possible genotoxic effects of exposure of human and animal tissues to radiofrequency electromagnetic fields (RF-EMF). The main paper reviews the evolution of consensus guidelines for genotoxicity testing and the increasing emphasis on systematic r…	No external funding
			Effect	1
			NESS	22
			Total	23
			First Author	14

## Sheet: Frank
Paper ID	Title	Authors	First Author	Outcomes	URL	Date	Abstract	Funding
3859	Electromagnetic fields, 5G and health: what about the precautionary principle?	Frank JW	Frank	NESS - Review/Opinion	https://pubmed.ncbi.nlm.nih.gov/33468601/	2021-01-01	Abstract_x000B__x000B_New fifth generation (5G) telecommunications systems, now being rolled out globally, have become the subject of a fierce controversy. Some health protection agencies and their scientific advisory committees have concluded that there is no conclusive scientific evidence of harm. Several recent reviews by independent scientists, however, suggest that there is significant uncer…	No conflict of Interest stated
			NESS	1
			Total	1
			First Author	1

## Sheet: Hardell
Paper ID	Title	Authors	First Author	Outcomes	URL	Date	Abstract	Funding
3633	Case-control study on risk factors for testicular cancer	Hardell L, Nasman A, Ohlson CG, Fredrikson M.	Hardell	Uncertain Effect	https://pubmed.ncbi.nlm.nih.gov/9824648/	1998-12-13	Abstract_x000B__x000B_Occupational exposures were assessed in a case-control study on testicular cancer using self administered questionnaires. Answers were obtained for 148 (91%) cases and 314 (87%) controls. Of the cases 101 had seminoma and 47 had embryonal testicular cancer. Occupational plastics work yielded odds ratio (OR) 2.9 with 95% confidence interval (CI) 1.3-6.5. Increased risk was fo…	This work was supported by grants from Telehjälpen, The Swedish Cancer Society, Örebro County Council Research Committee and the Swedish Medical Research Association
309	Case-control study on radiology work, medical x-ray investigations, and use of cellular telephones as risk factors for brain tumors	Hardell L, Nasman A, Pahlson A, Hallquist A	Hardell	Effect	https://pubmed.ncbi.nlm.nih.gov/11104448/	2000-01-01	Context. Ionizing radiation is a well-established risk factor for brain tumors. During recent years, microwave exposure from the use of cellular telephones has been discussed as a potential risk factor._x000B_OBJECTIVE: To determine risk factors for brain tumors._x000B_DESIGN: A case-control study, with exposure assessed by questionnaires._x000B_PARTICIPANTS: A total of 233 currently living men a…	Cancer­ och Allergifonden, the Swedish Medical Research Council, and Orebro Cancer Fund
305	Ionizing radiation, cellular telephones and the risk for brain tumours	Hardell L, Mild KH, P†hlson A, Hallquist A.	Hardell	Effect	http://www.ncbi.nlm.nih.gov/pubmed/11916351	2001-12-01	Abstract_x000B__x000B_A case-control study on brain tumours included 233 patients aged 20-80 years and alive at the study time. They had histopathologically verified brain tumour and lived in the Uppsala-Orebro region (1994-1996) or the Stockholm region (1995-1996). Two matched controls to each case were selected from the Swedish Population Register. Two hundred and nine cases (90%) and 425 contr…	Supported by grants from Can-cer-och Allergifonden, the Swedish Medical Research Council and Orebro Cancer Fund
302	Cellular and cordless telephones and the risk for brain tumours	Hardell L, Hallquist A, Mild KH, Carlberg M, P†hlson A, Lilja A.	Hardell	Effect	http://www.ncbi.nlm.nih.gov/pubmed/12195165	2002-08-01	Abstract_x000B__x000B_Microwave exposure from the use of cellular telephones has been discussed in recent years as a potential risk factor for brain tumours. We included in a case-control study 1617 patients aged 20-80 years of both sexes with brain tumour diagnosed between 1 January 1997 and 30 June 2000. They were alive at the study time and had histopathologically verified brain tumour. One ma…	Supported by grants from Swedish Work Environment Fund, Cancer och, Allergifonden, Orebro Cancer Fund and Telia.
306	Case-control study on the use of cellular and cordless phones and the risk for malignant brain tumours	Hardell L, Mild KH, Carlberg M.	Hardell	Effect	http://www.ncbi.nlm.nih.gov/pubmed/12465658	2002-10-01	Abstract_x000B__x000B_PURPOSE: To investigate the use of cellular and cordless phones and the risk for malignant brain tumours._x000B_MATERIALS AND METHODS: A case-control study was performed on 649 patients aged 20-80 years of both sexes with malignant brain tumour diagnosed from 1 January 1997 to 30 June 2000. All patients were alive during the time of the study and had histopathology verified …	The work was supported by grants from the Swedish Work Environment Fund, Cancer-och,Allergifonden, Orebro Cancer Fund and Telia.
307	Further aspects on cellular and cordless telephones and brain tumours	Hardell L, Mild KH, Carlberg M.	Hardell	Effect	http://www.ncbi.nlm.nih.gov/pubmed/12527940	2003-02-01	Abstract_x000B__x000B_We included in a case-control study on brain tumours and mobile and cordless telephones 1,617 patients aged 20-80 years of both sexes diagnosed during January 1, 1997 to June 30, 2000. They were alive at the study time and had histopathology verified brain tumour. One matched control to each case was selected from the Swedish Population Register. The study area was the Uppsa…	Supported by grants from Cancer-och Allergifonden,Cancerhjälpen and Örebro Cancer Fund.
304	Vestibular schwannoma, tinnitus and cellular telephones	Hardell L, Hansson Mild K, Sandstr”m M, Carlberg M, Hallquist A, P†hlson A.	Hardell	Effect	http://www.ncbi.nlm.nih.gov/pubmed/12629278	2004-03-01	Abstract_x000B__x000B_Cases with tinnitus after using analogue cellular telephones are presented. An increased odds ratio of 3.45, 95% confidence interval (CI) 1.77-6.76, was found for vestibular schwannoma (VS) associated with the use of analogue cell phones. During the time period 1960-1998, the age-standardized incidence of VS in Sweden significantly increased yearly by +2.53% (CI 1.71-3.35). …	Not stated
308	Cellular and cordless telephone use and the association with brain tumors in different age groups	Hardell L, Mild KH, Carlberg M, Hallquist A.	Hardell	Effect	http://www.ncbi.nlm.nih.gov/pubmed/16121902	2004-03-01	Abstract_x000B__x000B_The authors' case-control study on the possible association between brain tumors and mobile and cordless telephone use included 1,617 patients and 1,617 controls. A questionnaire was answered by 1,429 (88%) cases and 1,470 (91%) controls. Use of analog cellular telephones yielded an odds ratio (OR) for brain tumors of 1.31, 95% confidence interval (CI) = 1.04-1.64, increasin…	This study was supported by grants from Swedish Work Environment Fund, Cancer-och Allergifonden, Örebro Cancer Fund, and Telia.
303	No association between the use of cellular or cordless telephones and salivary gland tumours	Hardell L, Hallquist A, Hansson M, Carlberg M, Gertzen H, Schildt E, Dahlqvis A	Hardell	No Effect	http://www.ncbi.nlm.nih.gov/pmc/articles/PMC1740821/	2004-08-01	No association between the use of cellular or cordless phones and salivary gland tumours was found, although this study does not permit conclusions for long term heavy use._x000B__x000B_Full Text Available_x000B__x000B_	Cancer- och Allergifonden, Orebro; Cancer Fund, and Nyckelfonden
3292	Mobile telephones and cancer - a review of epidemiological evidence	Kundi M, Mild K, Hardell L, Mattsson MO.	Kundi	NESS	https://www.ncbi.nlm.nih.gov/pubmed/15371240	2004-09-01	Abstract_x000B__x000B_There is considerable public concern about possible long-term adverse health effects of mobile phones. While there is scientific controversy about long-term health effects of high-frequency electromagnetic fields lasting for at least 50 yr, the rise and success of mobile telecommunication made it necessary to investigate the problem more comprehensively and assess the possib…	Not Stated
290	Use of cellular telephones and brain tumour risk in urban and rural areas	Hardell L, Carlberg M, Hansson Mild K.	Hardell	Effect	http://www.ncbi.nlm.nih.gov/pubmed/15901886	2005-06-01	Abstract_x000B__x000B_AIMS: To investigate the association between the use of cellular or cordless telephones and the risk for brain tumours in different geographical areas, urban and rural._x000B__x000B_METHODS: Patients aged 20-80 years, living in the middle part of Sweden, and diagnosed between 1 January 1997 and 30 June 2000 were included. One control matched for sex and age in five year age …	Cancer- och Allergifonden, Orebro; Cancer Fund, and Nyckelfonden
1099	How to combine the use of different mobile and cordless telephones in epidemiological studies on brain tumours?	Hansson Mild K, Carlberg M, Wil‚n J, Hardell L.	Hansson	NESS	http://www.ncbi.nlm.nih.gov/pubmed/15902000	2005-06-01	Abstract_x000B__x000B_Mobile phone users in epidemiological studies have often used more than one phone model, and sometimes also more than one mobile phone system (analogue and digital systems). Until now, this has not been taken into account in epidemiological studies, mainly because we do not know the possible interaction mechanism(s) and, hence, how to integrate exposure from different phones…	Not Stated
289	Case-control study on cellular and cordless telephones and the risk for acoustic neuroma or meningioma in patients diagnosed 2000-2003	Hardell L, Carlberg M, Hansson Mild K.	Hardell	Effect	http://www.ncbi.nlm.nih.gov/pubmed/15956809	2005-06-13	Abstract_x000B__x000B_We performed a case-control study on the use of cellular and cordless telephones and the risk for brain tumors. We report the results for benign brain tumors with data from 413 cases (89% response rate), 305 with meningioma, 84 with acoustic neuroma, 24 with other types and 692 controls (84% response rate). For meningioma, analogue phones yielded odds ratio (OR) = 1.7, 95% c…	Grant from Cancer-och Allergifonden, Cancerhjälpen and Örebro Cancer Fund
291	Case-control study of the association between the use of cellular and cordless telephones and malignant brain tumors diagnosed during 2000-2003	Hardell L, Carlberg M, Mild KH.	Hardell	Effect	http://www.ncbi.nlm.nih.gov/pubmed/16023098	2005-07-14	Abstract_x000B__x000B_We performed a case-control study on the use of cellular and cordless telephones and the risk for brain tumors diagnosed during 2000-2003. We report the results for malignant brain tumors with data from 317 cases (88%) and 692 controls (84%). The use of analog cellular phones yielded odds ratio (OR) of 2.6 and a 95% confidence interval (CI) of 1.5-4.3, increasing to OR=3.5 a…	Cancer-och Allergifon- den, Cancerhja ̈ lpen, the O ̈ rebro Cancer Fund, and Nyckelfonden
301	Use of cellular or cordless telephones and the risk for non-Hodgkin's lymphoma	Hardell L, Eriksson M, Carlberg M, Sundstr”m C, Mild KH.	Hardell	Uncertain Effect	http://www.ncbi.nlm.nih.gov/pubmed/16001209	2005-09-01	Abstract_x000B__x000B_OBJECTIVES: To evaluate the use of cellular and cordless telephones as the risk factor for non-Hodgkin's lymphoma (NHL)._x000B__x000B_METHODS: Male and female subjects aged 18-74 years living in Sweden were included during a period from 1 December 1999 to 30 April 2002. Controls were selected from the national population registry. Exposure to different agents was assessed by…	Supported by grant no 2001–0224 from FAS, Cancer-och Allergifonden, Nyckelfonden, Orebro University Hospital Cancer Fund.
292	Pooled analysis of two case-control studies on the use of cellular and cordless telephones and the risk of benign brain tumours diagnosed during 1997-2003	Hardell L, Carlberg M, Hansson Mild K.	Hardell	Effect	http://www.ncbi.nlm.nih.gov/pubmed/16391807	2006-02-06	Abstract_x000B__x000B_The use of cellular and cordless telephones and the risk of brain tumours is of concern since the brain is a high exposure area. We present the results of a pooled analysis of two case-control studies on benign brain tumours diagnosed during 1997-2003 including answers from 1,254 (88%) cases and 2,162 (89%) controls aged 20-80 years. For acoustic neuroma, the use of analogue…	This study was supported by grants from Cancer- och Allergifonden, Cancerhjälpen, Nyckelfonden, Örebro Cancer Fund.
4558	Secret Ties to Industry and Conflicting Interests in Cancer Research	Hardell L, Walker MJ, Walhjalt B, Friedman LS, Richter ED	Hardell	NESS	https://pubmed.ncbi.nlm.nih.gov/17086516/	2007-03-01	Abstract_x000B_Background: Recently it was reported that a Swedish professor in environmental health has for decades worked as a consultant for Philip Morris without reporting his employment to his academic employer or declaring conflicts of interest in his research. The potential for distorting the epidemiological assessments of hazard and risk through paid consultants, pretending to be independ…	Not Stated
294	Use of cellular and cordless telephones and risk of testicular cancer	Hardell L, Carlberg M, Ohlson CG, Westberg H, Eriksson M, Hansson Mild K.	Hardell	No Effect	http://www.ncbi.nlm.nih.gov/pubmed/17209885	2007-04-01	Abstract_x000B__x000B_A case-control study on testicular cancer included use of cellular and cordless telephones. The results were based on answers from 542 (92%) cases with seminoma, 346 (89%) with non-seminoma, and 870 (89%) controls. Regarding seminoma the use of analog cellular phones gave odds ratio (OR) = 1.2, 95% confidence interval (CI) = 0.9-1.6, digital phones OR = 1.3, CI = 0.9-1.8, an…	Grant from Cancer-och Allergifonden, Cancerhjälpen and Örebro Cancer Fund
1273	Long-term use of cellular phones and brain tumours: increased risk associated with use for > or =10 years	Hardell L, Carlberg M, Soderqvist F, Mild KH, Morgan LL.	Hardell	Effect	https://www.ncbi.nlm.nih.gov/pubmed/17409179	2007-04-04	Abstract_x000B__x000B_AIM: To evaluate brain tumour risk among long-term users of cellular telephones._x000B__x000B_METHODS: Two cohort studies and 16 case-control studies on this topic were identified. Data were scrutinised for use of mobile phone for > or =10 years and ipsilateral exposure if presented._x000B__x000B_RESULTS: The cohort study was of limited value due to methodological shortcomin…	Supported by grants from Cancer- och Allergifonden and O ̈rebroUniversity Hospital Cancer Fund.
448	Use of wireless telephones and serum S100B levels: a descriptive cross-sectional study among healthy Swedish adults aged 18-65 years	Soderqvist F, Carlberg M, Hardell L.	Soderqvist	No Effect	https://www.emf-portal.org/en/article/16510	2008-01-05	Abstract_x000B__x000B_BACKGROUND: Since the late 1970s, experimental animal studies have been carried out on the possible effects of low-intensive radiofrequency fields on the blood-brain barrier (BBB), but no epidemiological study has been published to date._x000B__x000B_OBJECTIVE: Using serum S100B as a putative marker of BBB dysfunction we performed a descriptive cross-sectional study to inves…	Cancer och Allergifonden (Cancer and Allergy Foundation), Sweden. Örebro County Council Research Committee, Sweden. Örebro University Hospital Cancer Fund, Sweden
499	Biological effects from electromagnetic field exposure and public exposure standards	Hardell L, Sage C.	Hardell	NESS	http://www.ncbi.nlm.nih.gov/pubmed/18242044	2008-02-01	Abstract _x000B__x000B_During recent years there has been increasing public concern on potential health risks from power-frequency fields (extremely low frequency electromagnetic fields; ELF) and from radiofrequency/microwave radiation emissions (RF) from wireless communications. Non-thermal (low-intensity) biological effects have not been considered for regulation of microwave exposure, although…	Supported by grants from a private philanthropic organization administered by Commonweal, Bolinas, California, USA, and from Cancer-och Allergifonden, Sweden.
296	Meta-analysis of long-term mobile phone use and the association with brain tumours	Hardell L, Carlberg M, Soderqvist F, Hansson Mild K.	Hardell	Effect	http://www.ncbi.nlm.nih.gov/pubmed/18425337	2008-05-01	Abstract_x000B__x000B_We evaluated long-term use of mobile phones and the risk for brain tumours in case-control studies published so far on this issue. We identified ten studies on glioma and meta-analysis yielded OR = 0.9, 95% CI = 0.8-1.1. Latency period of > or =10-years gave OR = 1.2, 95% CI = 0.8-1.9 based on six studies, for ipsilateral use (same side as tumour) OR = 2.0, 95% CI = 1.2-3.4 …	This study was supported by a grant from Cancer- och Allergifonden.
446	Use of wireless telephones and self-reported health symptoms: a population-based study among Swedish adolescents aged 15-19 years	Soderqvist F, Carlberg M, Hardell L.	Soderqvist	Uncertain Effect	https://www.emf-portal.org/en/article/15989	2008-05-01	Abstract_x000B__x000B_BACKGROUND: Despite the last years of rapid increase in use of wireless phones little data on the use of these devices has been systematically assessed among young persons. The aim of this descriptive cross-sectional study was to assess use of wireless phones and to study such use in relation to explanatory factors and self-reported health symptoms._x000B_METHODS: A postal q…	Cancer och Allergifonden (Cancer and Allergy Foundation), Sweden. Örebro Cancer Fund, Sweden, Örebro County Council Research Committee, Sweden
3414	Methodological Aspects of Epidemiological Studies on the Use of Mobile Phones and their Association with Brain Tumors	Hardell L, Carlbery, Mild KH.	Hardell	NESS	https://www.researchgate.net/publication/228731734_Methodological_Aspects_of_Epidemiological_Studies_on_the_Use_of_Mobile_Phones_and_their_Association_with_Brain_Tumors	2008-06-01	Abstract_x000B__x000B_Our case-control studies were the first to report an association between the use of mobile or cordless phones and brain tumors; glioma and acoustic neuroma. Criticism of these results has been based partly on results from the Inter-phone studies conducted under the auspice of the International Agency for Research on Cancer (IARC). Here, we compare study design and epidemiolo…	Cancer- och Allergifonden (Cancer and Allergy Fund).
295	Increased concentrations of certain persistent organic pollutants in subjects with self-reported electromagnetic hypersensitivity--a pilot study	Hardell L, Carlberg M, Soderqvist F, Hardell K, Bj”rnfoth H, van Bavel B, Lindstr”m G.	Hardell	Uncertain Effect	http://www.ncbi.nlm.nih.gov/pubmed/18568937	2008-12-01	Abstract_x000B__x000B_Electromagnetic hypersensitivity (EHS) is used for a variety of subjective symptoms related to exposure to electromagnetic fields (EMF). The aim of this pilot study was to analyze the concentrations of certain persistent organic pollutants (POPs) in subjects with self-reported EHS. In total, 13 EHS subjects and 21 controls were included, all female. The concentration of seve…	Supported by grant from Cancer-och Allergifonden
447	Mobile and cordless telephones, serum transthyretin and the blood-cerebrospinal fluid barrier: a cross-sectional study	Soderqvist F, Carlberg M, Hardell L.	Soderqvist	Effect	https://www.emf-portal.org/en/article/17026	2009-04-21	Abstract_x000B__x000B_BACKGROUND: Whether low-intensity radiofrequency radiation damages the blood-brain barrier has long been debated, but little or no consideration has been given to the blood-cerebrospinal fluid barrier. In this cross-sectional study we tested whether long-term and/or short-term use of wireless telephones was associated with changes in the serum transthyretin level, indicating…	Cancer och Allergifonden (Cancer and Allergy Foundation), Sweden, Örebro Cancer Fund, Sweden Cancerhjälpen (Cancerhelp), Sweden
288	Mobile phones, cordless phones and the risk for brain tumours	Hardell L, Carlberg M.	Hardell	Effect	http://www.ncbi.nlm.nih.gov/pubmed/19513546	2009-07-01	Abstract_x000B__x000B_The Hardell-group conducted during 1997-2003 two case control studies on brain tumours including assessment of use of mobile phones and cordless phones. The questionnaire was answered by 905 (90%) cases with malignant brain tumours, 1,254 (88%) cases with benign tumours and 2,162 (89%) population-based controls. Cases were reported from the Swedish Cancer Registries. Anatomi…	Grant from Cancer-och Allergifonden, Cancerhjälpen and Örebro Cancer Fund
297	Epidemiological evidence for an association between use of wireless phones and tumor diseases	Hardell L, Carlberg M, Hansson Mild K.	Hardell	Effect	http://www.emf-portal.de/viewer.php?aid=16882&l=e	2009-08-01	Aim: The possible association between mobile phone use and brain tumor as well as other tumor types was investigated in a meta-analysis. It is an update of a recently published meta-analysis (Hardell et al. 2008). _x000B_Background : Following studies were included: Inskip et al. 2001, Auvinen et al. 2002, L”nn et al. 2004, Christensen et al. 2004, Hardell et al. 2004, Hardell et al. 2004, Hardel…	Supported by grants from Cancer-och Allergifonden, Cancerhjälpen and Örebro University Hospital Cancer Fund.
1921	Exposure to an 890-MHz mobile phone-like signal and serum levels of S100B and transthyretin in volunteers	Soderqvist F, Carlberg M, Hansson Mild K, Hardell L.	Soderqvist	Effect	http://www.sciencedirect.com/science/article/pii/S037842740900246X	2009-08-25	Abstract_x000B__x000B_Whether low-intensity non-thermal microwave radiation alters the integrity of the blood-brain barrier has been debated since the late 1970s, yet no experimental study has been carried out on humans. The aim of this study was to test, using peripheral markers, whether exposure to a mobile phone-like signal alters the integrity of the human blood-brain and blood-cerebrospinal …	Grants from Cancer och Allergifonden, Örebro University Hospital Cancer Fund and Örebro County Council Research Committee. The authors declare that they have no conflict of interests.
347	Cell phones and brain tumors: a review including the long-term epidemiologic data	Khurana VG, Teo C, Kundi M, Hardell L, Carlberg M.	Khurana	Effect	http://www.ncbi.nlm.nih.gov/pubmed/19328536	2009-09-01	Abstract_x000B__x000B_BACKGROUND: The debate regarding the health effects of low-intensity electromagnetic radiation from sources such as power lines, base stations, and cell phones has recently been reignited. In the present review, the authors attempt to address the following question: is there epidemiologic evidence for an association between long-term cell phone usage and the risk of developi…	No Conflict of Interest Stated, No Funding Received or Requested
2842	Radiofrequency fields, transthyretin, and Alzheimer's disease	Soderqvist F, Hardell L, Carlberg M, Hansson Mild K	Soderqvist	Effect	https://www.ncbi.nlm.nih.gov/pubmed/20164553	2010-04-01	Abstract_x000B__x000B_Radiofrequency field (RF) exposure provided cognitive benefits in an animal study. In Alzheimer's disease (AD) mice, exposure reduced brain amyloid-beta (Abeta) deposition through decreased aggregation of Abeta and increase in soluble Abeta levels. Based on our studies on humans on RF from wireless phones, we propose that transthyretin (TTR) might explain the findings. In a …	Supported by grants from Cancer-och Allergifonden, Cancerhjalpen, Orebro University Cancer Fund and Orebro County Council Research Committee
820	Epidemiological Evidence for a Health Risk from Mobile Phone Base Stations	Khurana VG, Hardell L, Everaert J, Bortkiewicz A, Carlberg M, Ahonen M.	Khurana	NESS	https://www.ncbi.nlm.nih.gov/pubmed/20662418	2010-07-01	Abstract _x000B__x000B_Human populations are increasingly exposed to microwave/radio-frequency (RF) emissions from wireless communication technology, including mobile phones and their base stations. By searching PubMed, we identified a total of 10 epidemiological studies that assessed for putative health effects of mobile phone base stations. Seven of these studies explored the association betwee…	The authors declare no conflicts of interest
298	Mobile phone use and the risk for malignant brain tumors: a case- control study on deceased cases and controls	Hardell L, Carlberg M, Hansson Mild K.	Hardell	Effect	http://www.ncbi.nlm.nih.gov/pubmed/20551697	2010-08-01	Abstract_x000B__x000B_We investigated the use of mobile or cordless phones and the risk for malignant brain tumors in a group of deceased cases. Most previous studies have either left out deceased cases of brain tumors or matched them to living controls and therefore a study matching deceased cases to deceased controls is warranted. Recall error is one issue since it has been claimed that increas…	Cancer- och Allergifonden, Cancer- hjälpen, Fondkistan and Örebro University Hospital Cancer Fund.
1810	Exposure to wireless phone emissions and serum beta-trace protein	Hardell L, Soderqvist F, Carlberg M, Zetterberg H, Mild KH.	Hardell	Uncertain Effect	https://www.ncbi.nlm.nih.gov/pubmed/20596612	2010-08-26	Abstract_x000B__x000B_The lipocalin type of prostaglandin D synthase or beta-trace protein is synthesized in the choroid plexus, lepto-meninges and oligodendrocytes of the central nervous system and is secreted into the cerebrospinal fluid. beta-trace protein is the key enzyme in the synthesis of prostaglandin D2, an endogenous sleep-promoting neurohormone in the brain. Electromagnetic fields (EM…	Cancer- och Allergifonden, Cancerhjälpen and Örebro University Hospital Cancer Fund.
299	Pooled analysis of case-control studies on malignant brain tumours and the use of mobile and cordless phones including living and deceased subjects	Hardell L, Carlberg M, Hansson Mild K.	Hardell	Effect	http://www.ncbi.nlm.nih.gov/pubmed/21331446	2011-02-17	Abstract_x000B__x000B_We studied the association between use of mobile and cordless phones and malignant brain tumours. Pooled analysis was performed of two case-control studies on patients with malignant brain tumours diagnosed during 1997-2003 and matched controls alive at the time of study inclusion and one case-control study on deceased patients and controls diagnosed during the same time per…	Cancer och Allergifonden and Cancerhjälpen
300	Case-control study on the use of mobile and cordless phones and the risk for malignant melanoma in the head and neck region	Hardell L, Carlberg M, Hansson Mild K, Eriksson M.	Hardell	Uncertain Effect	http://www.ncbi.nlm.nih.gov/pubmed/21764571	2011-09-18	Abstract_x000B__x000B_The incidence of cutaneous malignant melanoma has increased during the last decades in Sweden as in many other countries. Besides of ultraviolet radiation and constitutional factors such as light-sensitive skin and poor ability to tan few risk factors are established. Some studies indicate that electromagnetic fields might be of concern. In this case-control study we assesse…	Grant from Cancer-och Allergifonden, Cancerhjälpen and Örebro Cancer Fund
4050	Review of four publications on the Danish cohort study on mobile phone subscribers and risk of brain tumors	Soderqvist F, Carlberg M, Hardell L.	Soderqvist	NESS	https://pubmed.ncbi.nlm.nih.gov/22755267/	2012-01-12	Abstract_x000B__x000B_Background: Since the International Agency for Research on Cancer recently classified radiofrequency electromagnetic fields, such as those emanating from mobile and cordless phones, as possibly carcinogenic to humans (group 2B), two additional reports relevant to the topic have been published. Both articles were new updates of a Danish cohort on mobile phone subscribers and …	Funding not declared by Author
686	On the association between glioma, wireless phones, heredity and ionising radiation	Carlberg M, Hardell L.	Carlberg	Effect	http://www.ncbi.nlm.nih.gov/pubmed/22939605	2012-08-28	Abstract_x000B__x000B_We performed two case-control studies on brain tumours diagnosed during 1 January 1997 to 30 June 2000 and 1 July 2000 to 31 December 2003, respectively. Living cases and controls aged 20-80 years were included. An additional study was performed on deceased cases with a malignant brain tumour using deceased controls. Pooled results for glioma yielded for ipsilateral use of m…	The studies were supported by grants from Cancer- och Allergifonden, Cancerhjälpen and Örebro University Hospital Cancer Fund.
125	Use of mobile and cordless phones and survival of patients with glioma	Hardell L, Carlberg M.	Hardell	Effect	http://www.emf-portal.de/viewer.php?aid=23268&l=e	2012-10-24	Aim: Survival of patients after glioma diagnosis in relation to the use of mobile phones and cordless phones was investigated in a case-control study in Sweden. The present study is based on the study population of the case-control studies of Hardell et al (2006), Hardell et al (2011) and Hardell et al (2010)._x000B_ _x000B_Results: For glioma, the use of wireless phones (mobile and cordless phon…	The study was supported by grants from Cancer- och Allergifonden and Cancerhjälpen.
449	Use of wireless phones and the risk of salivary gland tumours: a case-control study	Soderqvist F, Carlberg M, Hardell L.	Soderqvist	No Effect	http://www.ncbi.nlm.nih.gov/pubmed/22433632	2012-12-01	Abstract_x000B__x000B_The last decades of increasing use of wireless phones, including mobile as well as cordless desktop phones, have led to concerns about the potential carcinogenic effects of radiofrequency electromagnetic fields. Among the most exposed areas of the body when the phone is used for talking are the salivary glands, mainly the parotid gland, located in front of the ear. The objec…	Cancer och Allergifonden (Cancer and Allergy Foundation), Sweden. Örebro County Council Research Committee, Sweden. Örebro University Hospital Cancer Fund, Sweden
3022	Mobile phone use and brain tumour risk: early warnings, early actions?	Hardell L, Carlberg M, Gee D._x000B_	Hardell	NESS	http://citeseerx.ist.psu.edu/viewdoc/summary?doi=10.1.1.433.7480	2013-01-23	Review Article. _x000B_In 2011 the World Health Organization's International Agency for Research on Cancer (IARC) categorised the radiation fields from mobile phones and other devices that emit similar non-ionizing electromagnetic fields (EMFs), as a Group 2B i.e. 'possible' human carcinogen. Nine years earlier IARC gave the same classification to the magnetic fields from overhead electric power …	This chapter was supported by grants from Cancer- och Allergifonden and Cancerhjälpen. Contributions by co-workers in the .various Hardell group publications are acknowledged
672	Use of mobile phones and cordless phones is associated with increased risk for glioma and acoustic neuroma	Hardell L, Carlberg M, Hansson Mild K._x000B_	Hardell	Effect	http://www.ncbi.nlm.nih.gov/pubmed/23261330	2013-04-01	Abstract _x000B_The International Agency for Research on Cancer (IARC) at WHO evaluation of the carcinogenic effect of RF-EMF on humans took place during a 24-31 May 2011 meeting at Lyon in France. The Working Group consisted of 30 scientists and categorised the radiofrequency electromagnetic fields from mobile phones, and from other devices that emit similar non-ionising electromagnetic fields (…	Supported by grants from Cancer-och Allergifonden, Cancerhjälpen, and Örebro University Hospital Cancer Fund.
131	Pooled analysis of case-control studies on acoustic neuroma diagnosed 1997-2003 and 2007-2009 and use of mobile and cordless phones	Hardell L, Carlberg M, Soderqvist F, Mild KH.	Hardell	Effect	http://www.ncbi.nlm.nih.gov/pubmed/23877578?dopt=Abstract	2013-10-01	Abstract_x000B_We previously conducted a case-control study of acoustic neuroma. Subjects of both genders aged 20-80 years, diagnosed during 1997-2003 in parts of Sweden, were included, and the results were published. We have since made a further study for the time period 2007-2009 including both men and women aged 18-75 years selected from throughout the country. These new results for acoustic n…	The study from 2007-2009 was supported by grants from Cancer-och Allergifonden, Cancerhjälpen, Örebro University Hospital Cancer Fund, Pandora-Foundation for Independent Research, Berlin, Germany, and Gigaherz.ch, Schweizerische Interessengemeinschaft Elektrosmog-Betroffener, www.giga-herz.ch
494	Using the Hill viewpoints from 1965 for evaluating strengths of evidence of the risk for brain tumors associated with use of mobile and cordless phones	Hardell L, Carlberg M.	Hardell	NESS	http://www.ncbi.nlm.nih.gov/pubmed/24192496	2013-11-01	Abstract _x000B__x000B_BACKGROUND: Wireless phones, i.e., mobile phones and cordless phones, emit radiofrequency electromagnetic fields (RF-EMF) when used. An increased risk of brain tumors is a major concern. The International Agency for Research on Cancer (IARC) at the World Health Organization (WHO) evaluated the carcinogenic effect to humans from RF-EMF in May 2011. It was concluded that RF-E…	Cancer-och Allergifonden, Cancerhjälpen, Pandora- Foundation for Independent Research.
633	Case-control study of the association between malignant brain tumours diagnosed between 2007 and 2009 and mobile and cordless phone use	Hardell L, Carlberg M, Soderqvist F, Mild KH.	Hardell	Effect	https://www.ncbi.nlm.nih.gov/pubmed/24064953	2013-12-01	Abstract _x000B__x000B_Previous studies have shown a consistent association between long-term use of mobile and cordless phones and glioma and acoustic neuroma, but not for meningioma. When used these phones emit radiofrequency electromagnetic fields (RF-EMFs) and the brain is the main target organ for the handheld phone. The International Agency for Research on Cancer (IARC) classified in May, 2…	Cancer- och Allergifonden, Cancerhjälpen, Örebro University Hospital Cancer Fund, Pandora-Foundation for Independent Research, Berlin, Germany, and Gigaherz.ch, Schweizerische Interessengemeinschaft Elektrosmog-Betroffener, www.giga-herz.ch.
137	Decreased Survival of Glioma Patients with Astrocytoma Grade IV (Glioblastoma Multiforme) Associated with Long-Term Use of Mobile and Cordless Phones	Carlberg M, Hardell L.	Carlberg	Effect	http://www.ncbi.nlm.nih.gov/pubmed/25325361?dopt=Abstract	2014-10-16	Abstract_x000B__x000B_On 31 May 2011 the WHO International Agency for Research on Cancer (IARC) categorised radiofrequency electromagnetic fields (RF-EMFs) from mobile phones, and from other devices that emit similar non-ionising electromagnetic fields, as a Group 2B, i.e., a "possible", human carcinogen. A causal association would be strengthened if it could be shown that the use of wireless pho…	The study was supported by grants from Cancer-och Allergifonden, Cancerhjälpen, the Pandora-Foundation for Independent Research (Berlin, Germany), and the Kone Foundation (Helsinki, Finland). Brian Stein is acknowledged for general support.
569	Mobile phone and cordless phone use and the risk for glioma - Analysis of pooled case-control studies in Sweden, 1997-2003 and 2007-2009	Hardell L, Carlberg M.	Hardell	Effect	http://www.ncbi.nlm.nih.gov/pubmed/25466607?dopt=Abstract	2015-03-01	Abstract_x000B__x000B_We made a pooled analysis of two case-control studies on malignant brain tumours with patients diagnosed during 1997-2003 and 2007-2009. They were aged 20-80 years and 18-75 years, respectively, at the time of diagnosis. Only cases with histopathological verification of the tumour were included. Population-based controls, matched on age and gender, were used. Exposures were …	Cancer- och Allergifonden, Cancerhjälpen,. Pandora-Foundation for Independent Research, Berlin, Germany, and Kone Foundation, Helsinki, Finland.
552	Increasing rates of brain tumours in the Swedish national inpatient register and the causes of death register	Hardell L, Carlberg M.	Hardell	NESS	http://www.ncbi.nlm.nih.gov/pubmed/25854296?dopt=Abstract	2015-04-03	Abstract_x000B__x000B_Radiofrequency emissions in the frequency range 30 kHz-300 GHz were evaluated to be Group 2B, i.e., "possibly", carcinogenic to humans by the International Agency for Research on Cancer (IARC) at WHO in May 2011. The Swedish Cancer Register has not shown increasing incidence of brain tumours in recent years and has been used to dismiss epidemiological evidence on a risk. In …	Cancer- och Allergifonden, Cancerhjälpen, Pandora-Foundation for Independent Research, Berlin, Germany, and Kone Foundation, Helsinki, Finland. Brian Stein is acknowledged for general support.
3602	Pooled analysis of Swedish case-control studies during 1997-2003 and 2007-2009 on meningioma risk associated with the use of mobile and cordless phones	Carlberg M, Hardell L.	Carlberg	Effect	https://www.ncbi.nlm.nih.gov/pubmed/25963528	2015-06-01	Abstract_x000B__x000B_A pooled analysis of two case-control studies on meningioma with patients diagnosed during 1997-2003 and 2007-2009 was conducted. Both genders were included, aged 20-80 and 18-75 years, respectively, at the time of diagnosis. Population-based controls, matched according to age and gender, were enrolled. Exposure was assessed by questionnaire. In the entire study, cases with …	Grants from the Cancer-och Allergifonden, Cancerhjälpen, Pandora-Foundation for Independent Research, Berlin, Germany, Environmental Health Trust and Kone Foundation, Helsinki, Finland.
3215	Electromagnetic hypersensitivity an increasing challenge to the medical profession	Hedendahl L, Carlberg M, Hardell L.	Hedendahl	NESS	https://www.ncbi.nlm.nih.gov/pubmed/26372109	2015-09-15	Abstract BACKGROUND: In 1970, a report from the former Soviet Union described the "microwave syndrome" among military personnel, working with radio and radar equipment, who showed symptoms that included fatigue, dizziness, headaches, problems with concentration and memory, and sleep disturbances. Similar symptoms were found in the 1980s among Swedes working in front of cathode ray tube monitors, …	Cancer-och Allergifonden, Cancerhjälpen, Pandora-Foundation for Independent Research, Berlin, Germany, Kone Foundation, Helsinki, Finland, and Mr. Brian Stein is acknowledged.
1114	Radiofrequency radiation at Stockholm Central Railway Station in Sweden and some medical aspects on public exposure to RF Fields	Hardell L, Koppel T, Carlsburg M, Ahonen M , Hedendahl L	Hardell	NESS	https://www.spandidos-publications.com/10.3892/ijo.2016.3657	2016-06-05	Abstract_x000B__x000B_The Stockholm Central Railway Station in Sweden was investigated for public radiofrequency (RF) radiation exposure. The exposimeter EME Spy 200 was used to collect the RF exposure data across the railway station. The exposimeter covers 20 different radiofrequency bands from 88 to 5,850 MHz. In total 1,669 data points were recorded. The median value for total exposure was 921…	Cancer- och Allergifonden, Cancerhjälpen, and Pandora- Foundation for Independent Research, Berlin, Germany
1039	Increasing incidence of thyroid cancer in the Nordic countries with main focus on Swedish data	Carlberg M, Hedendahl L, Ahonen M, Koppel T, Hardell L.	Carlberg	Effect	http://www.ncbi.nlm.nih.gov/pubmed/27388603	2016-07-07	Abstract _x000B_BACKGROUND: Radiofrequency radiation in the frequency range 30 kHz-300 GHz was evaluated to be Group 2B, i.e. 'possibly' carcinogenic to humans, by the International Agency for Research on Cancer (IARC) at WHO in May 2011. Among the evaluated devices were mobile and cordless phones, since they emit radiofrequency electromagnetic fields (RF-EMF). In addition to the brain, another o…	The study was supported by grants from Cancer- och Allergifonden,Cancerhjälpen, Pandora-Foundation for Independent Research, Berlin,Germany, and Kone Foundation, Helsinki, Finland.
491	Evaluation of Mobile Phone and Cordless Phone Use and Glioma Risk Using the Bradford Hill Viewpoints from 1965 on Association or Causation	Carlberg M, Hardell L.	Carlberg	NESS	https://www.hindawi.com/journals/bmri/2017/9218486/	2017-01-01	Abstract_x000B__x000B_Objective. Bradford Hill s viewpoints from 1965 on association or causation were used on glioma risk and use of mobile or cordless phones. _x000B_Methods. All nine viewpoints were evaluated based on epidemiology and laboratory studies. Results. Strength: meta-analysis of case-control studies gave odds ratio (OR) = 1.90, 95% con dence interval (CI) = 1.31 2.76 with highest cu…	Cancer-och Allergifonden, Cancerhja ̈lpen, and Pandora- Foundation for Independent Research, Berlin, Germany
2786	Case-control study on occupational exposure to extremely low-frequency electromagnetic fields and glioma risk	Carlberg M, Koppel T, Ahonen M, Hardell L.	Carlberg	Effect	https://www.ncbi.nlm.nih.gov/pubmed/28394434	2017-05-01	Abstract_x000B__x000B_BACKGROUND: Exposure to extremely low-frequency electromagnetic fields (ELF-EMF) was in 2002 classified as a possible human carcinogen, Group 2B, by the International Agency for Research on Cancer at WHO._x000B__x000B_METHODS: Life time occupations were assessed in case-control studies during 1997-2003 and 2007-2009. An ELF-EMF Job-Exposure Matrix was used for associating oc…	This study was supported by Kone Foundation, Helsinki, Finland, Cancer-och Allergifonden, Cancerhjälpen, and Pandora-Foundationfor Independent Research, Berlin, Germany. Support by a grant from Mr Brian Stein is acknowledged.
3382	Effects of Mobile Phones on Children's and Adolescents' Health: A Commentary	Hardell L.	Hardell	NESS	https://www.ncbi.nlm.nih.gov/pubmed/28504422	2017-05-15	Abstract_x000B__x000B_The use of digital technology has grown rapidly during the last couple of decades. During use, mobile phones and cordless phones emit radiofrequency (RF) radiation. No previous generation has been exposed during childhood and adolescence to this kind of radiation. The brain is the main target organ for RF emissions from the handheld wireless phone. An evaluation of the scien…	The work was supported by grants from Mr Brian Stein, Cancer‐ och Allergifonden, Cancerhjälpen and the Pandora‐Foundation for Independent Research, Berlin, Germany.
2420	World Health Organization, radiofrequency radiation and health - a hard nut to crack (Review)	Hardell L.	Hardell	NESS	https://www.spandidos-publications.com/10.3892/ijo.2017.4046	2017-06-21	Abstract_x000B__x000B_In May 2011 the International Agency for Research on Cancer (IARC) evaluated cancer risks from radiofrequencyÿ(RF) radiation. Human epidemiological studies gave evidence of increased risk for glioma and acoustic neuroma. RF radiation was classified as Groupÿ2B, a possible human carcinogen. Further epidemiological, animal and mechanistic studies have strengthened the associat…	The study was supported by grants from Mr. Brian Stein, Cancer - och Allergifonden, Cancerhjälpen
2666	Mobile phones, cordless phones and rates of brain tumors in different age groups in the Swedish National Inpatient Register and the Swedish Cancer Register during 1998-2015	Hardell L, Carlberg M	Hardell	Effect	https://www.ncbi.nlm.nih.gov/pubmed/28976991	2017-10-04	Abstract_x000B__x000B_We used the Swedish Inpatient Register (IPR) to analyze rates of brain tumors of unknown type (D43) during 1998-2015. Average Annual Percentage Change (AAPC) per 100,000 increased with +2.06%, 95% confidence interval (CI) +1.27, +2.86% in both genders combined. A joinpoint was found in 2007 with Annual Percentage Change (APC) 1998-2007 of +0.16%, 95% CI -0.94, +1.28%, and 20…	Supported by grants from Mr Brian Stein, Cancer- och Allergifonden, Cancerhja ̈lpen, and Pandora-Foundation for Independent Research, Berlin, Germany to LH.
2752	Measurements of Radiofrequency Radiation with a Body-Borne Exposimeter in Swedish Schools with Wi-Fi	Hedendahl LK, Carlberg M, Koppel T, Hardell L.	Hedendahl	NESS	https://www.frontiersin.org/articles/10.3389/fpubh.2017.00279/full	2017-11-01	INTRODUCTION: Wireless access to the Internet is now commonly used in schools. Many schools give each student their own laptop and utilize the laptops and wireless fidelity (Wi-Fi) connection for educational purposes. Most children also bring their own mobile phones to school. Since children are obliged by law to attend school, a safe environment is important. Lately, it has been discussed if rad…	The study was supported by grants from Mr. Brian Stein, Cancer - och Allergifonden, and Cancerhjälpen.
3147	Thermal and non-thermal health effects of low intensity non-ionizing radiation: An international perspective	Belpomme D, Hardell L, Belyaev I, Burgio E, Carpenter DO.	Belpomme	NESS	https://www.ncbi.nlm.nih.gov/pubmed/30025338	2018-07-06	Abstract_x000B__x000B_Exposure to low frequency and radiofrequency electromagnetic fields at low intensities poses a significant health hazard that has not been adequately addressed by national and international organizations such as the World Health Organization. There is strong evidence that excessive exposure to mobile phone-frequencies over long periods of time increases the risk of brain can…	Not Stated
3230	Comments on the US National Toxicology Program technical reports on toxicology and carcinogenesis study in rats exposed to whole-body radiofrequency radiation at 900 MHz and in mice exposed to whole-body radiofrequency radiation at 1,900 MHz	Hardell L, Carlberg M.	Hardell	NESS	https://www.spandidos-publications.com/10.3892/ijo.2018.4606	2018-10-24	Abstract_x000B__x000B_During the use of handheld mobile and cordless phones, the brain is the main target of radiofrequencyÿ(RF) radiation. An increased risk of developing glioma and acoustic neuroma has been found in human epidemiological studies. Primarily based on these findings, the International Agency for Research on Cancer (IARC) at the World Health Organizationÿ(WHO) classified in May,ÿ20…	Mr. Brian Stein, Cancerhjälpen, Mr. Peter Sullivan, Clearlight Ventures Fund, and Pandora‐Foundation for Independent Research, Berlin, Germany.
3476	Risks to Health and Well-Being From Radio-Frequency Radiation Emitted by Cell Phones and Other Wireless Devices	Miller AB, Sears ME, Morgan LL, Hardell L, Oremus M, Soskolne CL.	Miller	NESS	https://www.ncbi.nlm.nih.gov/pubmed/31457001	2019-08-13	Abstract _x000B__x000B_Radiation exposure has long been a concern for the public, policy makers, and health researchers. Beginning with radar during World War II, human exposure to radio-frequency radiation1 (RFR) technologies has grown substantially over time. In 2011, the International Agency for Research on Cancer (IARC) reviewed the published literature and categorized RFR as a possible (Grou…	The authors declare that this manuscript was drafted in the absence of any commercial or financial relationships that could be construed as a potential conflict of interest
3589	Notes on parliament hearing in Tallinn, Estonia June 4, 2019 as regards the deployment of the fifth generation, 5G, of wireless communication	Hardell L.	Hardell	NESS	https://www.spandidos-publications.com/10.3892/wasj.2019.28	2019-11-18	Abstract_x000B__x000B_The fifth generation (5G) for wireless communication is about to be deployed worldwide in spite of no thorough studies being made on the potential risks to human health and the environment. The implementation seems to be driven mainly by business interests, not considering mounting public anxiety on the associated risks. In Estonia, an appeal on a moratorium was signed by 1,…	No funding was received. No conflict of interest stated. The author declares that there are no competing interests.
3070	Radiofrequency radiation from nearby base stations gives high levels in an apartment in Stockholm, Sweden: A case report	Hardell L, Carlberg M, Hedendahl LK.	Hardell	NESS	https://www.ncbi.nlm.nih.gov/pmc/articles/PMC5920374/	2020-01-18	Abstract_x000B__x000B_Exposure to radiofrequency (RF) radiation was classified in 2011 as a possible human carcinogen, Group 2B, by the International Agency for Research on Cancer of the World Health Organisation. Evidence of the risk of cancer risk has since strengthened. Exposure is changing due to the rapid development of technology resulting in increased ambient radiation. RF radiation of suf…	The study was supported by grants from Mr Brian Stein, Cancer och Allergifonden, Cancerhjälpen, and the Pandora‐Foundation for Independent Research, Berlin, Germany.
3584	Appeals that matter or not on a moratorium on the deployment of the fifth generation, 5G, for microwave radiation	Hardell L, Nyberg R.	Hardell	NESS	https://www.ncbi.nlm.nih.gov/pubmed/32064102	2020-03-01	Abstract_x000B__x000B_Radiofrequency (RF) radiation in the frequency range of 30 kHz-300 GHz is classified as a 'possible' human carcinogen, Group 2B, by the International Agency for Research on Cancer (IARC) since 2011. The evidence has since then been strengthened by further research; thus, RF radiation may now be classified as a human carcinogen, Group 1. In spite of this, microwave radiations…	No funding was received. No conflict of interest stated.
3594	Health risks from radiofrequency radiation, including 5G, should be assessed by experts with no conflicts of interest	Hardell L, Carlberg M.	Hardell	NESS	https://www.spandidos-publications.com/10.3892/ol.2020.11876	2020-07-15	Abstract_x000B__x000B_The fifth generation, 5G, of radiofrequency (RF) radiation is about to be implemented globally without investigating the risks to human health and the environment. This has created debate among concerned individuals in numerous countries. In an appeal to the European Union (EU) in September 2017, currently endorsed by >390 scientists and medical doctors, a moratorium on 5G d…	No funding was received. The authors declare that they have no competing interests.
4544	Case-control study on occupational exposure to extremely low-frequency electromagnetic fields and the association with acoustic neuroma	Carlberg M, Koppel T, Ahonen M, Hardell L.	Carlberg	No Effect	https://www.sciencedirect.com/science/article/abs/pii/S0013935120305144	2020-08-01	Abstract_x000B_Exposure to extremely low-frequency electromagnetic fields (ELF-EMF) was in 2002 classified as a possible human carcinogen, Group 2B, by the International Agency for Research on Cancer at WHO based on an increased risk for childhood leukemia. In case-control studies on brain and head tumours during 1997-2003 and 2007-2009 we assessed life-time occupations in addition to exposure to…	Kone Foundation, Helsinki, Finland, Cancerhjälpen, Sweden, and Pandora-Foundation for Independent Research, Berlin, Germany. Support by a grant from Mr Brian Stein is acknowledged.
3695	Central nervous system lymphoma and radiofrequency radiation A case T report and incidence data in the Swedish Cancer Register on non-Hodgkin lymphoma	Hardell L, Carlberg M, Koppel T, Nordstr”m M, Hedendahl LK.	Hardell	Uncertain Effect	https://www.sciencedirect.com/science/article/pii/S0306987720309567	2020-11-01	Abstract_x000B__x000B_Earlier animal studies have provided evidence that non-Hodgkin lymphoma (NHL) may be caused by exposure to_x000B_radiofrequency (RF) radiation. This was recently confirmed by the U.S. National Toxicology (NTP) study that showed an increased incidence of malignant lymphoma in female mice exposed to the GSM modulated or the CDMA modulated cell phone RF radiation. Primary centr…	This research did not receive any specific grant from funding agencies in the public, commercial, or not-for-profit sectors.
3840	Is the Increasing Incidence of Thyroid Cancer in the Nordic Countries Caused by Use of Mobile Phones?	Carlberg M, Koppel T, Hedendahl LK, Hardell L.	Carlberg	Effect	https://pubmed.ncbi.nlm.nih.gov/33297463/	2020-12-07	Abstract_x000B__x000B_The International Agency for Research on Cancer (IARC) at the World Health Organization (WHO) categorized in 2011 radiofrequency (RF) as a possible human carcinogen, Group 2B. During use of the handheld wireless phone, especially the smartphone, the thyroid gland is a target organ. During the 21st century, the incidence of thyroid cancer is increasing in many countries. We u…	This research received no external funding. Authors declare no conflict of interest.
3889	Lost opportunities for cancer prevention: historical evidence on early warnings with emphasis on radiofrequency radiation	Hardell L, Carlberg M.	Carlberg	Effect	https://pubmed.ncbi.nlm.nih.gov/33594846/	2021-02-15	Abstract_x000B__x000B_Some historical aspects on late lessons from early warnings on cancer risks with lost time for prevention are discussed. One current example is the cancer-causing effect from radiofrequency (RF) radiation. Studies since decades have shown increased human cancer risk. The fifth generation, 5G, for wireless communication is about to be implemented world-wide despite no compreh…	None declared. Authors state no conflict of interest.
4363	Aspects on the International Commission on Non-Ionizing Radiation Protection (ICNIRP) 2020 Guidelines on Radiofrequency Radiation	Hardell L, Nilsson M, Koppel, Carlberg M.	Hardell	NESS	https://www.fortunejournals.com/articles/aspects-on-the-international-commission-on-nonionizing-radiation-protection-icnirp-2020-guidelines-on-radiofrequency-radiation.pdf	2021-05-21	Abstract_x000B__x000B_The International Commission on Non-Ionizing Radiation Protection (ICNIRP) published 2020 updated guidelines on radiofrequency (RF) radiation in the frequency range 100 kHz to 300 GHz. Harmful effects on human health and the environment at levels below the guidelines are downplayed although evidence is steadily increasing. Only thermal (heating) effects are acknowledged and …	No Funding Involved. No conflict of interest
4305	Health Council of the Netherlands and evaluation of the fifth generation, 5G, for wireless communication and cancer risks	Hardell L.	Hardell	Effect	https://www.wjgnet.com/2218-4333/full/v12/i6/393.htm	2021-06-24	Abstract_x000B__x000B_Currently the fifth generation, 5G, for wireless communication is about to be rolled out worldwide. Many persons are concerned about potential health risks from radiofrequency radiation. In September 2017, a letter was sent to the European Union asking for a moratorium on the deployment until scientific evaluation has been made on potential health risks (http://www.5Gappeal.…	The Environment and Cancer Research Foundation, Studievägen 35, Örebro SE-702 17, Sweden
4081	The Critical Importance of Molecular Biomarkers and Imaging in the Study of Electrohypersensitivity. A Scientific Consensus International Report	Belpomme D, Carlo G.L., Irigaray P,Carpenter D.O, Hardell L, Kundi M, Belyaev I, Havas M, Adlkofer F, Heuser G, Anthony B. Miller , Daniela Caccamo, Chiara De Luca, Lebrecht von Klitzing,Pall M L, Bandara P, Yael Stein, Cindy Sage, Morando Soffritti, Devra Davis , Joel M. Moskowitz, Mortazavi S. M. J. , Martha R. Herbert, Hanns Moshammer, Gerard Ledoigt, Robert Turner, Anthony Tweedale, Pilar Mu¤…	Belpomme D	NESS	https://www.mdpi.com/1422-0067/22/14/7321	2021-07-01	Abstract_x000B__x000B_Clinical research aiming at objectively identifying and characterizing diseases via clinical observations and biological and radiological findings is a critical initial research step when establish- ing objective diagnostic criteria and treatments. Failure to first define such diagnostic criteria may lead research on pathogenesis and etiology to serious confounding biases an…	This research was funded by the European Cancer and Environment Research Institute (ECERI) grant number 0001092020.
4400	Electromagnetic hypersensitivity close to mobile phone base stations - a case study in Stockholm, Sweden	Hardell L, Koppel T.	Hardell	NESS	https://pubmed.ncbi.nlm.nih.gov/35238501/	2022-03-02	Abstract_x000B__x000B_A previously healthy worker developed symptoms assigned to electromagnetic hypersensitivity (EHS) after moving to an office with exposure to high levels of anthropogenic electromagnetic fields (EMFs). These symptoms consisted of e.g. headache, arthralgia, tinnitus, dizziness, memory loss, fatique, insomnia, transitory cardiovascular abnormalities, and skin lesions. Most of t…	None declared, No Conflicts of interest stated
4440	A critical analysis of the MOBI-Kids study of wireless phone use in childhood and adolescence and brain tumor risk	Hardell L, Moskowitz JM.	Hardell	NESS	https://pubmed.ncbi.nlm.nih.gov/35567503/	2022-05-05	Abstract_x000B__x000B_The MOBI-Kids case-control study on wireless phone use and brain tumor risk in childhood and adolescence included the age group 10-24 years diagnosed between 2010 and 2015. Overall no increased risk was found although for brain tumors in the temporal region an increased risk was found in the age groups 10-14 and 20-24 years. Most odds ratios (ORs) in MOBI-Kids were <1.0, som…	No conflict of Interest Stated. No Financial Support.
4364	Very high radiofrequency radiation at Skeppsbron in Stockholm, Sweden from mobile phone base station antennas positioned close to pedestrians heads	Koppela T, Ahonen M, Carlberg M, Hardell L_x000B_	Koppela T	NESS	https://www.sciencedirect.com/science/article/pii/S0013935121019289	2022-05-15	Abstract_x000B__x000B_In urban environment there is a constant increase of public exposure to radiofrequency electromagnetic fields from mobile phone base stations. With the placement of mobile phone base station antennas radiofrequency hotspots emerge. This study investigates an area at Skeppsbron street in Stockholm, Sweden with an aggregation of base station antennas placed at low level close …	No External Funding. No conflict of interest
4513	The European Union prioritises economics over health in the rollout of radiofrequency technologies	Nyberg NR, McCredden J, Weller S, Hardell L	Nyberg	NESS	https://www.degruyter.com/document/doi/10.1515/reveh-2022-0106/html	2022-09-22	Abstract: The fifth generation of radiofrequency communication, 5G, is currently being rolled out worldwide. Since September 2017, the EU 5G Appeal has been sent six times to the EU, requesting a moratorium on the rollout of 5G. This article reviews the 5G Appeal and the EU s subsequent replies, including the extensive cover letter sent to the EU in September 2021, requesting stricter guidelines …	No conflict of Interest Stated. No Financial Support.
4520	Scientific evidence invalidates health assumptions underlying the FCC and ICNIRP exposure limit determinations for radiofrequency radiation: implications for 5G	International Commission on the Biological Effects of Electromagnetic Fields (ICBE-EMF)_x000B_Igor Belyaev, Carl Blackman, Kent Chamberlin, Alvaro DeSalles, Suleyman Dasdag, Claudio Fern ndez, Lennart Hardell, Paul H‚roux, Elizabeth Kelley, Kavindra Kesari, Don Maisch, Erica Mallery-Blythe, Ronald L. Melnick, Anthony Miller, Joel M. Moskowitz, Wenjun Sun & Igor Yakymenko	N/A	NESS	https://ehjournal.biomedcentral.com/articles/10.1186/s12940-022-00900-9	2022-10-18	Abstract_x000B_In the late-1990s, the FCC and ICNIRP adopted radiofrequency radiation (RFR) exposure limits to protect the public and workers from adverse effects of RFR. These limits were based on results from behavioral studies conducted in the 1980s involving 40 60-minute exposures in 5 monkeys and 8 rats, and then applying arbitrary safety factors to an apparent threshold specific absorption …	No External Funding. No conflict of interest
4568	Case Report: The Microwave Syndrome after Installation of 5G Emphasizes the Need for Protection from Radiofrequency Radiation	Hardell L and Nilsson M	Hardell	Effect	https://www.gavinpublishers.com/assets/articles_pdf/Case-Report-The-Microwave-Syndrome-after-Installation-of-5G-Emphasizes-the-Need-for-Protection-from-Radiofrequency-Radiation.pdf	2023-01-10	Abstract_x000B__x000B_In this case, report two previously healthy persons, a man aged 63 years and a woman aged 62 years, developed symptoms of the microwave syndrome after installation of a 5G base station for wireless communication on the roof above their apartment. A base station for previous telecommunication generation technology (3G/4G) was present at the same spot since several years. Very…	No funding was received
4609	Cell Phone Radiation Exposure Limits and Engineering Solutions	Heroux P, Belyaev I, Chamberlin K, Dasdag S, De Salles AAA, Rodriguez CEF, Hardell L, Kelley E, Kesari EK, Mallery-Blythe E, Melnick RL, Miller AB, Moskowitz JM and on behalf of the International Commission on the Biological Effects of Electromagnetic Fields (ICBE-EMF)	Heroux	NESS	https://www.mdpi.com/1660-4601/20/7/5398	2023-04-04	_x000B_Abstract: In the 1990s, the Institute of Electrical and Electronics Engineers (IEEE) restricted its risk assessment for human exposure to radiofrequency radiation (RFR) in seven ways: (1) Inappropriate focus on heat, ignoring sub-thermal effects. (2) Reliance on exposure experiments performed over very short times. (3) Overlooking time/amplitude characteristics of RFR signals. (4) Ignoring…	This research received no external funding.
			Effect	33
			No effect	5
			NESS	31
			Total	69
			First Author	51

## Sheet: Jargin
Paper ID	Title	Authors	First Author	Outcomes	URL	Date	Abstract	Funding
3234	Electromagnetic radiofrequency radiation with special reference to otorhinolaryngology and brain tumors	Jargin SV.	Jargin	NESS - Letter	https://www.ncbi.nlm.nih.gov/pubmed/30316777	2018-09-30	Letter to the Editor. Personal viewpoint expressed. The author released a paper on hormesis effect of ionising radiation. http://journals.sagepub.com/doi/10.1177/0960327118765332._x000B__x000B_See Review below_x000B__x000B_Free Full Text Available.	No Conflict of Interest Stated
4427	5G wireless communication and health effects: a commentary	Jargin SV.	Jargin	NESS - Letter	https://pubmed.ncbi.nlm.nih.gov/33743190/	2022-03-22	Concluding remarks _x000B__x000B_"Considering the above and previously published arguments [2, 4], supposed cause-effect relationships between public exposures to RF-EMF and tumors are neither satisfactorily supported by evidence nor theoretically plausible. Epidemiological data cannot be dismissed, but more attention should be given to potential bias. ........._x000B_...... Excessively strict sa…	Not Stated
			NESS	2
			Total	2
			First Author	2

## Sheet: Karipidis
Paper ID	Title	Authors	First Author	Outcomes	URL	Date	Abstract	Funding
342	Occupational exposure to ionizing and non-ionizing radiation and risk of non-Hodgkin lymphoma	Karipidis K, Benke G, Sim MR, Kauppinen T, Kricker A, Hughes AM, Grulich AE, Vajdic CM, Kaldor J, Armstrong B, Fritschi.	Karipidis	Case-control study No Effect	https://www.ncbi.nlm.nih.gov/pubmed/17334774	2007-08-01	Abstract_x000B_OBJECTIVE: To investigate the association between occupational exposure to ionizing, ultraviolet (UV), radiofrequency (RF) and extremely low frequency (ELF) radiation and risk of developing non-Hodgkin lymphoma (NHL) in a population-based case-control study._x000B_METHODS: The study population consisted of 694 NHL cases, first diagnosed between 1 January 2000 and 31 August 2001, an…	National Health and Medical Research Council (NHMRC) of Australia and The Cancer Council NSW
341	Occupational exposure to ionizing and non-ionizing radiation and risk of glioma	Karipidis K, Benke G, Sim MR, Kauppinen T, Giles G.	Karipidis	Case-control study No Effect	https://www.ncbi.nlm.nih.gov/pubmed/17728306	2007-10-01	Abstract_x000B__x000B_BACKGROUND:Although the aetiology of glioma is poorly understood, the higher incidence in males has long suggested an occupational cause.AIM:To investigate possible associations between occupational exposure to ionizing, ultraviolet (UV), radiofrequency (RF) and extremely low frequency (ELF) radiation and adult glioma risk._x000B_METHODS:Case-control study using histological…	National Health and Medical Research Council of Australia, the Victorian Health Promotion Foundation and the Alfred Hospital. No Conflict of Interest Stated
938	Feasibility of constructing the radiation component of an Australian job-exposure matrix	Karipidis K, Benke G, Sim M.	Karipidis	NESS - Feasibility study	https://www.researchgate.net/publication/286735288_Feasibility_of_constructing_the_radiation_component_of_an_Australian_job-exposure_matrix	2008-03-01	Abstract_x000B__x000B_The aim of this study as to construct the ionising and non-ionising radiation components for an Australian job-exposure matrix named "AUSRAD". Australian occupational exposure data for ionising radiation, ultraviolet radiation, radiofrequency radiation and extremely low frequency magnetic fields were collected using two methods: (1) requesting exposure measurements that were…	Not Known
520	Assessment of bias in a survey of residential magnetic fields in Melbourne, Australia.	Karipidis K.	Karipidis	NESS -Dosimetry commentary	https://www.ncbi.nlm.nih.gov/pubmed/24789916	2015-01-01	Abstract _x000B__x000B_An important consideration in surveys of residential magnetic fields is whether the sample of homes measured is representative of the population. This study assessed the potential bias in a survey of magnetic fields conducted in 296 homes randomly selected from the telephone directory in Melbourne. The choice of the telephone directory as the sampling frame introduced some …	This work was supported by the Australian Radiation Protection and Nuclear Safety Agency
4803	Survey of residential power-frequency magnetic fields in Melbourne, Australia.	Karipidis KK.	Karipidis	NESS - Dosimetry	https://pubmed.ncbi.nlm.nih.gov/24789915/	2015-01-01	Abstract_x000B__x000B_Pooled analyses of epidemiological studies have reported an association between prolonged residential exposure to power-frequency magnetic fields of >0.4 μT and an increased risk in childhood leukaemia. In order to compare residential magnetic fields in Australia with those in other countries, a survey was conducted in 296 randomly selected homes in Melbourne. Magnetic field…	This work was supported by the Australian Radiation Protection and Nuclear Safety Agency
2338	Exposure to Radiofrequency Electromagnetic Fields From Wi-Fi in Australian Schools	Karipidis K, Henderson S, Wijayasinghe D, Tjong L, Tinker R.	Karipidis	NESS - Dosimetry	https://www.ncbi.nlm.nih.gov/pubmed/28074013	2017-01-01	Abstract_x000B__x000B_The increasing use of Wi-Fi in schools and other places has given rise to public concern that the radiofrequency (RF) electromagnetic fields from Wi-Fi have the potential to adversely affect children. The current study measured typical and peak RF levels from Wi-Fi and other sources in 23 schools in Australia. All of the RF measurements were much lower than the reference lev…	This work was supported by the Australian Radiation Protection and Nuclear Safety Agency
3294	Mobile phone use and incidence of brain tumour histological types, grading or anatomical location: a population-based ecological study	Karipidis K, Elwood M,Benke G, Sanagou M, Tjong L, Croft RJ.	Karipidis	Ecological study Uncertain Effect	https://bmjopen.bmj.com/content/8/12/e024489.full	2018-12-09	Abstract Objective Some studies have reported increasing trends in certain brain tumours and a possible link with mobile phone use has been suggested. We examined the incidence time trends of brain tumour in Australia for three distinct time periods to ascertain the influence of improved diagnostic technologies and increase in mobile phone use on the incidence of brain tumours._x000B_Design: In a…	National Health and Medical Research Council grant APP1042464.
3821	Radiofrequency Fields and Calcium Movements Into and Out of Cells	Wood A, Karipidis K.	Wood	NESS - Review	https://pubmed.ncbi.nlm.nih.gov/33206197/	2020-11-18	Abstract_x000B__x000B_The recent rollout of 5G telecommunications systems has spawned a renewed call to re-examine the possibility of so-called "non-thermal" harmful effects of radiofrequency (RF) radiation. The possibility of calcium being affected by low-level RF has been the subject of research for nearly 50 years and there have been recent suggestions that voltage-gated calcium channels (VGCC…	Partial funding from the New Zealand Ministry of Health
970	5G mobile networks and health a state-of-the-science review of the research into low-level RF fields above 6 GHz	Karipidis K, Mate R, Urban D, Tinker R, Wood A.	Karipidis	NESS - Review/Opinion	https://www.nature.com/articles/s41370-021-00297-6	2021-03-16	Abstract_x000B__x000B_The increased use of radiofrequency (RF) fields above 6 GHz, particularly for the 5 G mobile phone network, has given rise to public concern about any possible adverse effects to human health. Public exposure to RF fields from 5 G and other sources is below the human exposure limits specified by the International Commission on Non-Ionizing Radiation Protection (ICNIRP). This…	This work was supported by the Australian Governments Electromagnetic Energy Program. The work was also supported by the National Health and Medical Research Council
3906	Meta-analysis of in vitro and in vivo studies of the biological effects of low-level millimetre waves	Wood A, Mate R, Karipidis K.	Wood	NESS Meta-analysis	https://www.nature.com/articles/s41370-021-00307-7	2021-03-16	Abstract_x000B__x000B_Background: With the roll-out of new technologies such as 5G, there has been renewed community concern regarding the adequacy of research on possible health effects from associated radiofrequency radiation, mainly in the millimetre wave (MMW) band._x000B_Objective: We conducted a meta-analysis of in vitro and in vivo studies investigating bioeffects of MMWs at low exposure l…	This work was supported by the Australian Government s Electromagnetic Energy Program. The work was also supported by the National Health and Medical Research Council
4086	Comment on Choi et al. Cellular Phone Use and Risk of Tumors: Systematic Review and Meta-Analysis. Int. J. Environ. Res. Public Health 2020, 17, 8079	Brzozek C, Abramson MJ, Benke G, Karipidis K.	Brzozek	NESS - Letter	https://www.mdpi.com/1660-4601/18/10/5459	2021-05-20	Letter to the editor paper ID: 3775 also 4085 and reply 4087_x000B__x000B_Free Full Text Available	No external funding required. No conflict of interest stated
4303	Mobile phone use and trends in the incidence of cancers of the parotid and other salivary glands	Karipidis K, Mate R, Sanagou M, Brzozek C, Urban D, Elwood M.	Karipidis	Ecological study Uncertain Effect	https://pubmed.ncbi.nlm.nih.gov/34020314/	2021-08-01	Abstract_x000B__x000B_Background: There has been a significant increase in the use of mobile phones over the last three decades and a possible association with head cancers has been suggested, including cancers of the parotic and other salivary glands. We examined the incidence time trends of parotid and other salivary gland cancers in Australia to ascertain the influence of increased mobile phon…	Not stated. The authors report no declarations of interest
4159	The effect of exposure to radiofrequency fields on cancer risk in the general and working population: A protocol for a systematic review of human observational studies	Lagorio S, Blettner M, Baaken D, Feychting M, Karipidis K, Loney T, Orsini N, Roosli M, Paulo MS, Elwood M.	Lagorio	NESS - Research Protocol	https://pubmed.ncbi.nlm.nih.gov/34433115/	2021-08-22	Abstract: Background: The World Health Organization (WHO) has an ongoing project to assess potential health effects of exposure to radiofrequency electromagnetic fields (RF-EMF) in the general and working population. Here we present the protocol for a systematic review of the scientific literature on cancer hazards from exposure to RF-EMF in humans, commissioned by the WHO as part of that project…	Supported by the WHO Co-financing was provided by the New Zealand Ministry of Health; the Istituto Superiore di Sanita in its capacity as a WHO Collaborating Centre for Radiation and Health; ARPANSA as a WHO Collaborating Centre for Radiation Protection.
4360	The effect of long-term radiofrequency exposure on cognition in human observational studies: A protocol for a systematic review	Benke G, Abramson MJ, Zeleke BM, Kaufman J, Karipidis K, Kelsall H, McDonald S, Brzozek C, Feychting M, Brennan S.	Benke	NESS - Research Protocol	https://pubmed.ncbi.nlm.nih.gov/34953282/	2022-01-15	Abstract_x000B__x000B_Objectives: To assess the long-term effects of RF EMF local and whole-body exposure compared to no or a lower level of exposure on indicators of cognition, including complex attention, executive function, learning and memory, perceptual motor ability and social cognition, but excluding cognitive effects caused by neurodegenerative diseases or neurodevelopmental disorders, an…	This project is funded by the World Health Organization (2020/1025040 0).
4582	What evidence exists on the impact of anthropogenic radiofrequency electromagnetic fields on animals and plants in the environment? A systematic map protocol	Karipidis K, Brzozek C, Bhatt CR, Loughran S, Wood A	Karipidis	NESS - Research Protocol	https://environmentalevidencejournal.biomedcentral.com/articles/10.1186/s13750-021-00252-w	2022-12-21	Abstract _x000B_Background: Exposure to radiofrequency (RF) electromagnetic fields (EMF), particularly from telecommunications sources, is one of the most common and fastest growing anthropogenic factors on the environment. In many countries, humans are protected from excessive RF EMF exposure by safety standards that are based on guidelines by the International Commission on Non-Ionizing Radiati…	The project is funded by the Australian Government s Electromagnetic Energy Program.
4569	Impacts of smartphone radiation on pregnancy: A systematic review. Commentary	Mate R, Brzozek C, Karipidis K	Mate	NESS - Letter	https://linkinghub.elsevier.com/retrieve/pii/S2405844022037987	2023-01-01	Refer Paper ID: 4414 for paper	This research did not receive any specific grant from funding agencies in the public, commercial, or not-for-profit sectors.
4631	What evidence exists on the impact of anthropogenic radiofrequency electromagnetic fields on animals and plants in the environment: a systematic map	Karipidis K, Brzozek C,Mate R, Bhatt CJ, Loughran S, Wood A.	Karipidis	NESS - Systematic map	https://environmentalevidencejournal.biomedcentral.com/articles/10.1186/s13750-023-00304-3	2023-05-11	Abstract_x000B_Background Exposure to radiofrequency (RF) electromagnetic fields (EMF), particularly from telecommunications sources, is one of the most common and fastest growing anthropogenic factors on the environment. In many coun- tries, humans are protected from harmful RF EMF exposure by safety standards that are based on guidelines by the International Commission on Non-Ionizing Radiation…	This project was funded by the Australian Government’s Electromagnetic Energy Program. KK, CBR, CBH, RM and SL as part of their employment at ARPANSA are involved in the provision of advice to the Australian Government, Australian States and Territories and the general public on the effects and risks of exposure to ionising and non-ionising radiation. KK and SL are also members of the main commis…
			No Effect	2
			Uncertain	2
			NESS	13
			Total	17
			First Author	10

[truncated: 8 more sheets: Kostoff, Leszczynski, Lin, Miller, Nizhelska, Russell, Simko, Wood]
